# Supplementary material for: Performance comparison of large language models for medication counseling in people living with HIV
Source: Front Public Health. 2026 May 29;14:1850095. doi: 10.3389/fpubh.2026.1850095 (PMC13260627; doi:10.3389/fpubh.2026.1850095)
Supplement: Supplementary file 1 [file Table_1.XLSX]

## Sheet: ENG
No.	Drug	Marketing Status	Question Content	Primary Category	Standard Answer
1	Efavirenz	Global	When should efavirenz be taken?	Administration	It is recommended to take it on an empty stomach before bedtime daily. As efavirenz may cause central nervous system adverse reactions such as dizziness and headache, taking it before bedtime can reduce daytime discomfort and lower the risk of accidents such as falls caused by dizziness.
2	Raltegravir Potassium	Global	Can alcohol be consumed while taking raltegravir potassium tablets? Why?	Administration	Alcohol should be avoided. Alcohol may aggravate liver burden and gastrointestinal adverse reactions.
3	Bictegravir/Emtricitabine/Tenofovir Alafenamide (Biktarvy)	Global	Are there any dietary requirements for taking bictegravir/emtricitabine/tenofovir alafenamide tablets?	Administration	It can be taken with or without food; diet has no significant effect on its efficacy.
4	Bictegravir/Emtricitabine/Tenofovir Alafenamide (Biktarvy)	Global	What is the principle for managing a missed dose of bictegravir/emtricitabine/tenofovir alafenamide tablets?	Administration	If a dose is missed within 18 hours after the usual time, take it as soon as possible and resume the regular schedule. If more than 18 hours have passed, skip the missed dose and only resume regular dosing. If vomiting occurs within 1 hour after administration, take another tablet; no additional dose is needed if vomiting occurs after 1 hour.
5	Ainuovirine	China	What are the dietary requirements for taking ainuovirine tablets?	Administration	It must be taken on an empty stomach, as food increases the maximum plasma concentration and exposure of ainuovirine, which may increase the risk of adverse reactions.
6	Bictegravir/Emtricitabine/Tenofovir Alafenamide (Biktarvy)	Global	How to manage vomiting after taking bictegravir/emtricitabine/tenofovir alafenamide tablets?	Administration	If vomiting occurs within 1 hour after administration, take another tablet. If vomiting occurs after 1 hour, no additional dose is needed before the next scheduled time.
7	Ainuomiti	China	What is the dosage and administration of ainuomiti tablets?	Administration	Adults: Oral administration, recommended dose is one tablet once daily, taken on an empty stomach.
8	Elvitegravir/Cobicistat/Emtricitabine/Tenofovir Alafenamide (Genvoya)	Global	What is the dosage and administration of elvitegravir/cobicistat/emtricitabine/tenofovir alafenamide tablets?	Administration	One tablet once daily, taken with food.
9	Ainuovirine	China	If ainuovirine tablets are accidentally taken with food, does the dose need to be adjusted?	Administration	No dose adjustment is needed, but the habit of taking on an empty stomach should be resumed afterward to avoid fluctuations in drug exposure caused by frequent intake with food.
10	Albuvirtide	China	What is the administration method of injectable albuvirtide?	Administration	Adults and adolescents aged 16 years and older: After reconstitution, administer by intravenous infusion, 320 mg per dose, once daily on days 1, 2, 3, and 8, and once weekly thereafter.
11	Efavirenz	Global	What should I do if dizziness or headache occurs while taking efavirenz?	Drug Safety	These are common adverse reactions of efavirenz, usually obvious at the beginning of treatment, and most patients can gradually tolerate them. Recommendations: 1. Strictly take on an empty stomach before bedtime; 2. Avoid getting up immediately after taking the drug; it is best to rest in bed for half an hour; 3. If symptoms severely affect daily life, consult a doctor promptly to assess whether …
12	Albuvirtide	China	How to manage mild rash after using injectable albuvirtide?	Drug Safety	Rash is a common adverse reaction. For mild to moderate cases, closely monitor symptoms and keep the skin clean. If the rash worsens or is accompanied by itching or blisters, seek medical attention promptly and consider adjusting the treatment plan.
13	Zidovudine/Lamivudine	Global	What precautions should be taken when zidovudine/lamivudine tablets are used with cyclosporine?	Drug Safety	It may increase plasma concentration of zidovudine. Coadministration should be cautious, and monitoring of cyclosporine blood concentration and zidovudine-related adverse reactions (such as anemia) is required.
14	Rilpivirine	Global	Can rilpivirine be taken with antacids?	Drug Safety	No. Rilpivirine is better absorbed in an acidic environment. Antacids (e.g., hydrotalcite, aluminum hydroxide) increase gastric pH and significantly reduce absorption of rilpivirine. The interval between administration should be at least 4 hours: take rilpivirine 2 hours before or 6 hours after antacids.
15	Raltegravir Potassium	Global	What precautions should be taken when raltegravir potassium tablets are used with aluminum-magnesium antacids?	Drug Safety	Concomitant use reduces plasma levels of raltegravir and is not recommended. If necessary, take antacids at least 6 hours before or after raltegravir.
16	Lamivudine	Global	In patients with HIV/HBV coinfection treated with lamivudine tablets, what laboratory indicators indicate hepatitis exacerbation after drug withdrawal? How to monitor?	Drug Safety	Laboratory indicators: mainly elevated serum ALT levels with reappearance of HBV-DNA. Monitoring: closely monitor liver function through clinical observation and laboratory tests for at least several months after withdrawal.
17	Lamivudine	Global	Can lamivudine tablets be used with products containing emtricitabine?	Drug Safety	No. This product should not be used in combination with products containing emtricitabine.
18	Lamivudine	Global	How to manage alopecia after taking lamivudine tablets?	Drug Safety	Observe closely; continue treatment if alopecia is mild. If alopecia is severe, consult a doctor to assess drug relevance and adjust the treatment plan if necessary.
19	Lamivudine	Global	What are the clinical manifestations of lactic acidosis after taking lamivudine tablets? How to manage it?	Drug Safety	Clinical manifestations may include fatigue, muscle pain, dyspnea, nausea, vomiting, abdominal pain, etc., accompanied by elevated lactate in laboratory tests. Management: immediately discontinue lamivudine and seek medical treatment for supportive care.
20	Lamivudine	Global	What are the symptoms of rhabdomyolysis after taking lamivudine tablets? How to manage it?	Drug Safety	Symptoms: severe muscle pain, weakness, dark urine, etc., accompanied by significantly elevated creatine kinase (CPK). Management: immediately stop the drug and seek medical treatment for fluid replacement, renal protection, and other supportive therapies.
21	Doravirine/Lamivudine/Tenofovir Disoproxil Fumarate	Global	How to manage elevated blood lipids after taking doravirine/lamivudine/tenofovir disoproxil fumarate tablets?	Drug Safety	Monitor and manage dyslipidemia according to clinical guidelines, such as adjusting diet, increasing exercise, and administering lipid-lowering drugs if necessary.
22	Doravirine/Lamivudine/Tenofovir Disoproxil Fumarate	Global	How to manage fatigue and weakness after taking doravirine/lamivudine/tenofovir disoproxil fumarate tablets?	Drug Safety	Ensure sufficient rest and avoid overwork. If symptoms persist, consult a doctor to investigate causes such as anemia or abnormal liver and kidney function.
23	Doravirine/Lamivudine/Tenofovir Disoproxil Fumarate	Global	How to manage bone pain and limb pain after taking doravirine/lamivudine/tenofovir disoproxil fumarate tablets?	Drug Safety	It may indicate proximal renal tubular dysfunction or osteomalacia. Renal function and serum phosphorus should be evaluated promptly; discontinue the drug and provide symptomatic treatment if necessary.
24	Doravirine/Lamivudine/Tenofovir Disoproxil Fumarate	Global	Can doravirine/lamivudine/tenofovir disoproxil fumarate tablets be used with rifampicin?	Drug Safety	No. Drug interaction exists: rifampicin is a strong CYP3A inducer and significantly reduces plasma concentration of doravirine. Concomitant use is prohibited as it reduces efficacy.
25	Doravirine/Lamivudine/Tenofovir Disoproxil Fumarate	Global	What is the risk of combining doravirine/lamivudine/tenofovir disoproxil fumarate tablets with NSAIDs? How to avoid it?	Drug Safety	Risk: increased risk of acute renal failure. Avoidance: avoid concomitant or recent use of high-dose or multiple NSAIDs. For patients at risk of renal insufficiency, use alternative medications to NSAIDs.
26	Doravirine/Lamivudine/Tenofovir Disoproxil Fumarate	Global	Does the dose need adjustment when doravirine/lamivudine/tenofovir disoproxil fumarate tablets are used with metformin?	Drug Safety	No dose adjustment is needed; no clinically relevant drug interaction is expected.
27	Doravirine/Lamivudine/Tenofovir Disoproxil Fumarate	Global	Can doravirine/lamivudine/tenofovir disoproxil fumarate tablets be used with omeprazole?	Drug Safety	Interaction: no clinically relevant drug interaction. Dose adjustment: not needed.
28	Bictegravir/Emtricitabine/Tenofovir Alafenamide (Biktarvy)	Global	How to manage headache and diarrhea during treatment with bictegravir/emtricitabine/tenofovir alafenamide tablets?	Drug Safety	Headache and diarrhea are common adverse reactions. Continue observation if symptoms are mild, drink plenty of water, and rest. If symptoms persist or worsen, consult a doctor promptly to assess treatment adjustment.
29	Bictegravir/Emtricitabine/Tenofovir Alafenamide (Biktarvy)	Global	Can bictegravir/emtricitabine/tenofovir alafenamide tablets be used with St. John’s wort?	Drug Safety	Risk: St. John’s wort induces CYP3A, UGT1A1, and P-gp, reduces plasma concentrations of bictegravir and tenofovir alafenamide, leading to loss of efficacy and drug resistance. Avoidance: concomitant use is prohibited.
30	Bictegravir/Emtricitabine/Tenofovir Alafenamide (Biktarvy)	Global	What precautions should be taken when bictegravir/emtricitabine/tenofovir alafenamide tablets are used with magnesium/aluminum-containing antacids?	Drug Safety	Do not use concomitantly on an empty stomach. This product should be taken at least 2 hours before antacids or 2 hours after antacids with food.
31	Bictegravir/Emtricitabine/Tenofovir Alafenamide (Biktarvy)	Global	What precautions should be taken when bictegravir/emtricitabine/tenofovir alafenamide tablets are used with fluoxetine?	Drug Safety	No significant drug interaction. It can be used under medical guidance with close observation for adverse reactions.
32	Bictegravir/Emtricitabine/Tenofovir Alafenamide (Biktarvy)	Global	Does the dose need adjustment when bictegravir/emtricitabine/tenofovir alafenamide tablets are used with atorvastatin?	Drug Safety	No dose adjustment is needed; no clinically relevant drug interaction is expected.
33	Bictegravir/Emtricitabine/Tenofovir Alafenamide (Biktarvy)	Global	Can bictegravir/emtricitabine/tenofovir alafenamide tablets be used with other products containing tenofovir alafenamide?	Drug Safety	No. It should not be used concomitantly with products containing tenofovir alafenamide, tenofovir disoproxil fumarate, lamivudine, or adefovir dipivoxil for HBV infection.
34	Bictegravir/Emtricitabine/Tenofovir Alafenamide (Biktarvy)	Global	Which drugs are prohibited in combination with bictegravir/emtricitabine/tenofovir alafenamide tablets?	Drug Safety	Concomitant use with rifampicin or St. John’s wort (Hypericum perforatum) is prohibited, as they may significantly reduce plasma concentration of bictegravir, leading to loss of efficacy and drug resistance.
35	Ainuomiti	China	Can patients with renal insufficiency take ainuomiti tablets?	Drug Safety	Patients with creatinine clearance <50 mL/min should not receive this treatment.
36	Bictegravir/Emtricitabine/Tenofovir Alafenamide (Biktarvy)	Global	What are the storage requirements for bictegravir/emtricitabine/tenofovir alafenamide tablets?	Basic Drug Information	Store below 30°C.
37	Zidovudine/Lamivudine	Global	What is the indication of zidovudine/lamivudine tablets?	Basic Drug Information	Used alone or in combination with other antiretroviral drugs for the treatment of human immunodeficiency virus (HIV) infection.
38	Albuvirtide	China	What is the indication of injectable albuvirtide?	Basic Drug Information	For the treatment of adult patients with human immunodeficiency virus (HIV-1) infection, used in combination with other antiretroviral drugs.
39	Bictegravir/Emtricitabine/Tenofovir Alafenamide (Biktarvy)	Global	What are the main ingredients of bictegravir/emtricitabine/tenofovir alafenamide tablets?	Basic Drug Information	Each tablet contains bictegravir sodium (as bictegravir) 50 mg, emtricitabine 200 mg, tenofovir alafenamide fumarate (as tenofovir alafenamide) 25 mg.
40	Doravirine/Lamivudine/Tenofovir Disoproxil Fumarate	Global	What are the main ingredients of doravirine/lamivudine/tenofovir disoproxil fumarate tablets?	Basic Drug Information	Each tablet contains doravirine 100 mg, lamivudine 300 mg, and tenofovir disoproxil fumarate 300 mg.
41	Bictegravir/Emtricitabine/Tenofovir Alafenamide (Biktarvy)	Global	Can children take bictegravir/emtricitabine/tenofovir alafenamide tablets?	Medication in Special Populations	The safety and efficacy in children under 18 years of age have not been established; no data available. Use is not recommended.
42	Zidovudine	Global	What is the pediatric dosage of zidovudine syrup?	Medication in Special Populations	Children weighing at least 9 kg and less than 30 kg: recommended dose is 18 mg/kg body weight daily, divided into 2–3 doses, used in combination with other antiretroviral drugs. It is unclear whether 18 mg/kg daily has therapeutic or preventive effects on neurological dysfunction caused by HIV infection. Maximum dose: 300 mg twice daily. Children weighing at least 4 kg and less than 9 kg: recomme…
43	Raltegravir Potassium	Global	What is the pediatric dosage of raltegravir potassium tablets?	Medication in Special Populations	If body weight >25 kg: oral administration of 400 mg twice daily.
44	Bictegravir/Emtricitabine/Tenofovir Alafenamide (Biktarvy)	Global	Can bictegravir/emtricitabine/tenofovir alafenamide tablets be used during pregnancy?	Medication in Special Populations	Insufficient data are available in pregnant women using bictegravir or tenofovir alafenamide. Extensive data in pregnant women show no emtricitabine-related malformations or fetal/neonatal toxicity. Use during pregnancy only if potential benefit to the fetus outweighs potential risk.
45	Raltegravir Potassium	Global	How to manage breastfeeding for lactating women taking raltegravir potassium tablets?	Medication in Special Populations	Breastfeeding is not recommended. Raltegravir is excreted in breast milk; artificial feeding should be used instead of breastfeeding.
46	Lamivudine	Global	How long does it usually take to observe a decrease in viral load when lamivudine tablets are combined with other antiretroviral drugs for HIV infection?	Efficacy and Compliance	Most patients can observe a decrease in HIV RNA viral load after 4–8 weeks of treatment. The specific onset time varies among individuals and is related to baseline viral load, immune function, and combined regimen. Viral response is recommended to be assessed after 12 weeks of treatment.
47	Ainuomiti	China	How long does it take to achieve viral suppression in treatment-naive adult HIV patients treated with ainuomiti tablets?	Efficacy and Compliance	According to clinical trial data, most patients can achieve viral suppression (HIV RNA <50 copies/mL) within 24–48 weeks of treatment. Viral load should be monitored regularly.
48	Lamivudine/Dolutegravir	Global	What is the expected onset time of lamivudine/dolutegravir tablets for HIV infection?	Efficacy and Compliance	A decrease in viral load can usually be observed after 4 weeks of treatment, with stable suppression achieved at 12–24 weeks. The specific time varies depending on the patient’s baseline condition.
49	Bictegravir/Emtricitabine/Tenofovir Alafenamide (Biktarvy)	Global	Can efficacy be maintained when switching to bictegravir/emtricitabine/tenofovir alafenamide tablets in HIV patients with viral suppression?	Efficacy and Compliance	Clinical trials show that after switching to bictegravir/emtricitabine/tenofovir alafenamide tablets, a high viral suppression rate (above approximately 95%) can still be maintained at 48 weeks, with good safety.
50	Ainuomiti	China	What should I do if I feel the effect is not good after taking ainuomiti tablets and want to stop taking it on my own?	Efficacy and Compliance	Do not stop taking it without medical advice. Long-term regular dosing is required for antiretroviral therapy. Unauthorized withdrawal may lead to viral rebound, drug resistance, and even disease progression. If efficacy is unsatisfactory, consult a doctor promptly to monitor viral load and CD4+ T-cell count, and let the doctor assess whether treatment adjustment is needed.
51	Zidovudine/Lamivudine	Global	How to handle the desire to interrupt treatment due to adverse reactions while taking zidovudine/lamivudine tablets?	Efficacy and Compliance	Do not interrupt treatment without medical advice. If adverse reactions are mild, observe closely and provide symptomatic treatment. If adverse reactions are severe, consult a doctor promptly to assess dose adjustment or treatment replacement, to avoid drug resistance caused by intermittent monotherapy.
52	Doravirine/Lamivudine/Tenofovir Disoproxil Fumarate	Global	How to handle missing two doses of doravirine/lamivudine/tenofovir disoproxil fumarate tablets due to forgetting to bring medicine during a business trip?	Efficacy and Compliance	Resume regular dosing immediately upon return: one tablet once daily; do not double the next dose. Consult a doctor promptly to monitor viral load and assess the risk of viral rebound. Prepare sufficient medicine and set multiple reminders before future business trips.
53	Lamivudine/Dolutegravir	Global	Is it feasible to reduce the dose of lamivudine/dolutegravir tablets to save costs because they are expensive?	Efficacy and Compliance	Not feasible. Dose reduction leads to insufficient drug concentration, failure to effectively inhibit viral replication, and increased risk of drug resistance, which will increase the difficulty and cost of subsequent treatment. If financial difficulties exist, consult a doctor or pharmacist to learn about medical insurance reimbursement policies or alternative treatment plans.
54	Bictegravir/Emtricitabine/Tenofovir Alafenamide (Biktarvy)	Global	How to remedy missing an HIV medication dose due to cold and fever while taking bictegravir/emtricitabine/tenofovir alafenamide tablets?	Efficacy and Compliance	Continue regular HIV medication during a cold. If the missed time is within 18 hours, take it as soon as possible. If more than 18 hours have passed, skip the dose and resume regular dosing.
55	Ainuomiti	China	What are the possible reasons if viral load does not decrease within the expected time after taking ainuomiti tablets?	Efficacy and Compliance	Possible reasons include poor medication adherence, drug resistance mutations, irrational combined regimen, and severe immune deficiency. Further investigation by a doctor is required.

## Sheet: CN
序号	药品	上市情况	问题内容	一级分类	标准答案
1	依非韦伦	全球	依非韦伦应该在什么时间服用？	用药方法	建议每日睡前空腹服用。因依非韦伦可能引起头晕、头痛等中枢神经系统不良反应，睡前服用可减少白天不适症状，降低因头晕导致摔倒等意外事件的发生风险。
2	拉替拉韦钾	全球	服用拉替拉韦钾片期间能否饮酒？为什么？	用药方法	避免饮酒，酒精可能加重肝脏负担和胃肠道不良反应。
3	比克恩丙诺	全球	比克恩丙诺片服用时对饮食有要求吗？	用药方法	可随食物或不随食物服用，饮食对其药效无明显影响。
4	比克恩丙诺	全球	比克恩丙诺片的漏服处理原则是什么？	用药方法	如果在通常服药时间后18小时内漏服，应尽快补服并恢复正常给药时间表；若漏服超过18小时，不应服用漏服剂量，仅恢复常规给药即可；服药后1小时内呕吐需再服一片，超过1小时呕吐无需补服。
5	艾诺韦林	中国	艾诺韦林片的服药饮食要求是什么？	用药方法	需空腹服用，因食物会增加艾诺韦林最大血药浓度和暴露量，可能增加不良反应风险。
6	比克恩丙诺	全球	服用比克恩丙诺片后呕吐应如何处理？	用药方法	服用后1小时内呕吐，应再服用一片；超过1小时呕吐，无需在下一次给药时间前再服用一剂。
7	艾诺米替	中国	艾诺米替片的用法用量是什么？	用药方法	成⼈：⼝服，推荐剂量为每天⼀次，每次⼀⽚，空腹服⽤。
8	艾考恩丙替	全球	艾考恩丙替片的用法用量是什么？	用药方法	每⽇⼀次，每次⼀⽚，随⻝物服⽤。
9	艾诺韦林	中国	服用艾诺韦林片期间，若误服食物后服用，是否需要调整剂量？	用药方法	无需调整剂量，但后续需恢复空腹服用习惯，避免频繁与食物同服导致药物暴露量波动。
10	艾博卫泰	中国	注射⽤艾博卫泰的使用方法是什么？	用药方法	成⼈及16岁以上⻘少年患者：本品配制后静脉滴注，320 mg/次，第 1、2、3、8 天每天⼀次，此后每周⼀次。
11	依非韦伦	全球	服用依非韦伦期间出现头晕、头痛怎么办？	药物安全性	这是依非韦伦常见的不良反应，通常在用药初期较为明显，多数患者可逐渐耐受。建议：1. 严格按照睡前空腹服用的要求；2. 服药后避免立即起身活动，最好半小时内卧床休息；3. 若症状严重影响生活，及时就医评估是否需要调整治疗方案，不可自行停药或减量。
12	艾博卫泰	中国	使用注射用艾博卫泰后出现轻度皮疹应如何处理？	药物安全性	皮疹为常见不良反应，若为轻、中度，可密切观察症状变化，保持皮肤清洁；若皮疹加重或出现瘙痒、水疱等，需及时就医并考虑调整治疗方案。
13	齐多拉米双夫定	全球	齐多拉米双夫定片与环孢霉素合用需注意什么？	药物安全性	可能增加齐多夫定的血浆浓度，需谨慎合用，监测环孢霉素血药浓度和齐多夫定相关不良反应（如贫血）
14	利匹韦林	全球	利匹韦林与抗酸药可以同时服用吗？	药物安全性	不可以同时服用。利匹韦林在酸性环境中吸收更好，抗酸药（如铝碳酸镁、氢氧化铝）会升高胃内pH值，显著降低利匹韦林的吸收。两者服用间隔应至少4小时，即服用抗酸药前2小时或服用后6小时再服用利匹韦林。
15	拉替拉韦钾	全球	拉替拉韦钾片与铝镁抗酸剂合用时需注意什么？	药物安全性	同时服用会导致拉替拉韦的血药水平降低，不推荐同时服用；若需使用，应在拉替拉韦给药前后 6 小时以上服用。
16	拉米夫定	全球	拉米夫定片治疗 HIV/HBV 双重感染患者，停药后出现肝炎恶化的实验室指标是什么？应如何监测？	药物安全性	实验室指标：主要是血清 ALT 水平升高，伴随 HBV-DNA 重新出现；监测：停药后至少数月内，通过临床观察和实验室检查密切监测肝功能
17	拉米夫定	全球	拉米夫定片能否与含恩曲他滨的产品合用？	药物安全性	不可以，本品不应与含有恩曲他滨的产品联合使用
18	拉米夫定	全球	服用拉米夫定片后出现脱发应如何处理？	药物安全性	密切观察，若脱发不严重可继续用药；若脱发严重，需就医评估是否与药物相关，必要时调整治疗方案
19	拉米夫定	全球	服用拉米夫定片后出现乳酸性酸中毒的临床表现有哪些？应如何处理？	药物安全性	临床表现可能包括乏力、肌肉酸痛、呼吸困难、恶心呕吐、腹痛等，伴随实验室检查提示乳酸升高；处理：立即停止拉米夫定治疗，及时就医采取支持治疗
20	拉米夫定	全球	服用拉米夫定片后出现横纹肌溶解的症状有哪些？应如何处理？	药物安全性	症状：肌肉剧痛、无力、酱油色尿等，伴随肌酸激酶（CPK）显著升高；处理：立即停药，就医进行补液、保护肾功能等支持治疗
21	多拉米替	全球	服用多拉米替片后出现血脂升高应如何处理？	药物安全性	按临床指南监测和管理血脂异常，如调整饮食、增加运动，必要时给予降脂药物治疗
22	多拉米替	全球	服用多拉米替片后出现疲劳、乏力应如何处理？	药物安全性	保证充足休息，避免过度劳累；若症状持续不缓解，需就医排查贫血、肝肾功能异常等原因
23	多拉米替	全球	服用多拉米替片后出现骨痛、四肢疼痛应如何处理？	药物安全性	可能是近端肾小管病变或骨软化症的表现，应及时评估肾功能和血清磷，必要时停药并给予对症治疗
24	多拉米替	全球	多拉米替片可以和利福平合用吗？	药物安全性	不可以，存在相互作用：利福平是强效 CYP3A 酶诱导剂，显著降低多拉韦林的血浆浓度；禁止原因：降低本品的有效性
25	多拉米替	全球	多拉米替片与非甾体抗炎药合用会有什么风险？应如何避免？	药物安全性	风险：增加急性肾衰竭的风险；避免：同时或近期使用高剂量或多种 NSAIDs，有肾功能不全风险者选用 NSAIDs 替代药品
26	多拉米替	全球	多拉米替片与二甲双胍合用需调整剂量吗？	药物安全性	无需调整剂量，预期不会发生具有临床相关性的药物相互作用
27	多拉米替	全球	多拉米替片可以与奥美拉唑合用吗？	药物安全性	相互作用：无具有临床相关性的药物相互作用；剂量调整：无需调整剂量
28	比克恩丙诺	全球	比克恩丙诺片治疗期间出现头痛、腹泻应如何处理？	药物安全性	头痛、腹泻为常见不良反应，若症状轻微可继续观察，多喝水、注意休息；若症状持续不缓解或加重，需及时就医评估是否需要调整治疗方案。
29	比克恩丙诺	全球	比克恩丙诺片可以和圣约翰草合用吗？	药物安全性	风险：圣约翰草诱导 CYP3A、UGT1A1 和 P-gp，降低比克替拉韦和丙酚替诺福韦的血浆浓度，导致疗效丧失和耐药；避免：禁止合用
30	比克恩丙诺	全球	比克恩丙诺片与含镁/铝的抗酸剂合用应注意什么？	药物安全性	不应在空腹状态下同时合用，本品应在抗酸剂给药前至少 2 小时服用或在给药后 2 小时随食物服用
31	比克恩丙诺	全球	比克恩丙诺片与氟西汀合用需注意什么？	药物安全性	无明显药物相互作用，可在医生指导下合用，密切观察不良反应
32	比克恩丙诺	全球	比克恩丙诺片与阿托伐他汀合用需调整剂量吗？	药物安全性	无需调整剂量，预期不会发生具有临床相关性的药物相互作用
33	比克恩丙诺	全球	比克恩丙诺片能否与含丙酚替诺福韦的其他药品合用？	药物安全性	不可以，不应与用于 HBV 感染治疗的含丙酚替诺福韦、替诺福韦酯、拉米夫定或阿德福韦酯的药品伴随用药
34	比克恩丙诺	全球	比克恩丙诺片禁止与哪些药物合用？	药物安全性	禁止与利福平或圣约翰草 (Hypericum perforatum) 合用，因可能显著降低比克替拉韦的血浆浓度，导致疗效丧失和产生耐药性。
35	艾诺米替	中国	肾功能不全患者能否服用艾诺米替片？	药物安全性	肌酐清除率小于50mL/min的患者不应接受本品治疗
36	比克恩丙诺	全球	比克恩丙诺片的储存要求是什么？	药品基本信息	30℃以下保存。
37	齐多拉米双夫定	全球	齐多拉米双夫定片的适应症是什么？	药品基本信息	单独或与其他抗逆转录病毒药物联合使用，用于治疗人类免疫缺陷病毒（HIV）感染。
38	艾博卫泰	中国	注射用艾博卫泰的适应症是什么？	药品基本信息	用于治疗人类免疫缺陷病毒（HIV-1）感染的成人患者，需与其他抗逆转录病毒药物联合使用。
39	比克恩丙诺	全球	比克恩丙诺片的主要成分是什么？	药品基本信息	每片含比克替拉韦钠（以比克替拉韦计）50mg、恩曲他滨 200mg、富马酸丙酚替诺福韦（以丙酚替诺福韦计）25mg
40	多拉米替	全球	多拉米替片的主要成分是什么？	药品基本信息	每片含多拉韦林 100mg、拉米夫定 300mg 和富马酸替诺福韦二吡呋酯 300mg。
41	比克恩丙诺	全球	儿童能否服用比克恩丙诺片？	特殊人群用药	尚未确定本品在18岁以下儿童中的安全性和疗效，无可用数据，不推荐使用
42	齐多夫定	全球	齐多夫定糖浆的儿童用药剂量？	特殊人群用药	体重至少9kg且低于30kg的儿童：推荐剂量为18mg/kg 体重/天，分2～3次服用，与其它抗逆转录病毒药物合用。对于18mg/kg体重/天的给药剂量对治疗HIV感染引起的神经系统功能障碍是否有治疗或预防作用目前尚不清楚。最大剂量不可超过 300 mg，一天两次。 体重至少 4 kg 且低于 9 kg 的儿童： 推荐剂量是24mg/kg体重/天，分2～3次服用，与其它抗逆转录病毒药物合用。 低于4 kg的儿童：现有的数据还不能提供特定的推荐剂量。
43	拉替拉韦钾	全球	儿童服用拉替拉韦钾片的剂量是多少？	特殊人群用药	如果体重⼤于25kg：⼝服本品400mg，每⽇两次。
44	比克恩丙诺	全球	孕妇能否使用比克恩丙诺片？	特殊人群用药	尚无妊娠女性使用比克替拉韦或丙酚替诺福韦的充分数据。大量关于妊娠女性的数据表明未出现与恩曲他滨相关的畸形或胎儿/新生儿毒性。只有当对胎儿的潜在效益大于潜在风险时，才应在妊娠期使用本品。
45	拉替拉韦钾	全球	哺乳期妇女服用拉替拉韦钾片时，应如何处理哺乳问题？	特殊人群用药	不建议哺乳，拉替拉韦可分泌至乳汁中，应采取人工喂养替代母乳喂养。
46	拉米夫定	全球	拉米夫定片联合其他抗逆转录病毒药物治疗 HIV 感染时，通常多久能观察到病毒载量下降？	疗效与依从性	多数患者在治疗 4-8 周后可观察到 HIV RNA 载量下降，具体起效时间因人而异，与基线病毒载量、免疫功能及联合用药方案相关，建议治疗12周后评估病毒学应答。
47	艾诺米替	中国	艾诺米替片治疗成人HIV初治患者，预计多久能达到病毒学抑制？	疗效与依从性	参考临床试验数据，多数患者在治疗24-48周内可达到 HIV RNA<50 拷贝 /mL的病毒学抑制，具体需定期监测病毒载量。
48	拉米夫定多替拉韦	全球	拉米夫定多替拉韦片治疗HIV感染，预计起效时间是多久？	疗效与依从性	通常在治疗4周后可观察到病毒载量下降，12-24 周达到稳定抑制，具体因患者基线情况而异。
49	比克恩丙诺	全球	比克恩丙诺片用于病毒学抑制的HIV患者转换治疗时，疗效能否维持？	疗效与依从性	临床试验显示，转换为比克恩丙诺片治疗后，48 周时仍可维持较高的病毒学抑制率（约 95% 以上），且安全性良好。
50	艾诺米替	中国	服用艾诺米替片后觉得效果不明显，想自行停药怎么办？	疗效与依从性	不可自行停药，抗逆转录病毒治疗需长期规律服药，擅自停药可能导致病毒反弹、耐药发生，甚至疾病进展。若觉得疗效不佳，应及时就医监测病毒载量及CD4+T细胞计数，由医生评估是否需要调整治疗方案。
51	齐多拉米双夫定	全球	服用齐多拉米双夫定片期间因不良反应想中断服药，应如何处理	疗效与依从性	不可自行中断服药，若不良反应较轻，可密切观察并对症处理；若不良反应严重，需及时就医，由医生评估是否需要调整剂量或更换治疗方案，避免间歇性单药治疗导致耐药。
52	多拉米替	全球	服用多拉米替片后因出差忘记带药，导致漏服2天，应如何处理？	疗效与依从性	返回后立即恢复常规服药方案，每日一次，每次一片，不可在下次服用双倍剂量；尽快就医监测病毒载量，评估是否存在病毒反弹风险；后续出差前提前准备足够药物，设置多重提醒。
53	拉米夫定多替拉韦	全球	患者觉得拉米夫定多替拉韦片价格较高，想减少服药剂量以节省费用，是否可行？	疗效与依从性	不可行，减少剂量会导致药物浓度不足，无法有效抑制病毒复制，增加耐药风险，反而会使后续治疗难度增加、费用更高。若经济困难，可咨询医生或药师，了解医保报销政策或替代治疗方案。
54	比克恩丙诺	全球	服用比克恩丙诺片期间因感冒发烧，忘记服用抗HIV药物，应如何补救？	疗效与依从性	感冒期间仍需规律服用抗HIV药物，若漏服时间不超过18小时，尽快补服；超过18小时则跳过该剂量，恢复常规服药。
55	艾诺米替	中国	服用艾诺米替片后，若病毒载量未在预期时间内下降，可能的原因是什么？	疗效与依从性	可能原因包括服药依从性差、存在耐药突变、联合用药方案不合理、免疫功能严重低下等，需及时就医排查。
