# Supplementary material for: Performance comparison of large language models for medication counseling in people living with HIV
Source: Front Public Health. 2026 May 29;14:1850095. doi: 10.3389/fpubh.2026.1850095 (PMC13260627; doi:10.3389/fpubh.2026.1850095)
Supplement: Supplementary file 2 [file Table_2.XLSX]

## Sheet: ENGLISH
No.	Question	Reference Answer	GPT5.2 Answer	DeepSeek3.2 Answer	Doubao2.0 Answer	Kimi2.5 Answer	Qwen3.5 Answer
1	When should efavirenz be taken?	It is recommended to take it on an empty stomach before bedtime daily. Since efavirenz may cause central nervous system adverse reactions such as dizziness and headache, taking it before bedtime can reduce daytime discomfort and lower the risk of accidents such as falls caused by dizziness.	Efavirenz is recommended to be taken at a fixed time every day, usually on an empty stomach before bedtime to ensure absorption.	It is recommended to take it on an empty stomach before bedtime to reduce the impact of neurological adverse reactions (such as dizziness, drowsiness). It may be taken with a small amount of low-fat food to relieve gastrointestinal discomfort, but high-fat food should be avoided as it significantly increases absorption.	It is recommended to take it on an empty stomach before bedtime to reduce central nervous system adverse reactions such as dizziness and drowsiness.	It is recommended to take it before bedtime. Neurological symptoms (dizziness, insomnia, drowsiness, etc.) usually start on the first or second day of treatment, and taking it before bedtime can improve the tolerance of these symptoms.	It is recommended to take it on an empty stomach before bedtime. This can help sleep through the common central nervous system side effects (such as dizziness, vivid dreams), and taking it on an empty stomach can reduce side effects caused by excessively high drug absorption due to high-fat food.
2	Can alcohol be consumed while taking raltegravir potassium tablets? Why?	Alcohol should be avoided. Alcohol may aggravate liver burden and gastrointestinal adverse reactions.	Alcohol consumption is not recommended as it increases liver burden and may affect drug efficacy.	Alcohol consumption is not recommended. Alcohol may aggravate liver burden, exert a synergistic effect with the potential hepatotoxicity of antiviral drugs, and increase the risk of liver damage. Meanwhile, alcohol may affect patient medication adherence.	Alcohol consumption is not recommended. Alcohol may aggravate dizziness, fatigue, gastrointestinal discomfort, and affect liver enzyme metabolism, reducing drug efficacy or increasing adverse reactions.	Alcohol should be avoided during medication. Drinking may aggravate liver burden, and since raltegravir potassium is mainly metabolized by the liver, drinking may affect drug efficacy and increase the risk of adverse reactions.	Alcohol consumption is not recommended. Alcohol may aggravate liver burden and superimpose the potential hepatotoxicity of antiviral drugs; in addition, drinking may lead to missed doses and affect treatment adherence.
3	Are there any dietary requirements for taking Bictegravir/Emtricitabine/Tenofovir Alafenamide tablets?	It can be taken with or without food; diet has no significant effect on its efficacy.	Generally, it can be taken with or without food, with no special dietary restrictions.	It can be taken with or without food. Food does not affect its overall absorption, but taking it with food is recommended as it may help improve gastrointestinal tolerance.	It can be taken with or without food, unaffected by meals.	It can be taken on an empty stomach or with food without strict dietary requirements. However, taking it with food is recommended to reduce gastrointestinal discomfort (such as nausea, abdominal discomfort), and a high-fat diet should be avoided.	No special requirements. It can be taken with or without food; food does not affect its bioavailability.
4	What is the principle for managing a missed dose of Bictegravir/Emtricitabine/Tenofovir Alafenamide tablets?	If a dose is missed within 18 hours after the usual time, take it as soon as possible and resume the normal dosing schedule; if more than 18 hours have passed, do not take the missed dose and only resume regular dosing. If vomiting occurs within 1 hour after administration, take another tablet; if vomiting occurs after 1 hour, no additional dose is needed.	If a dose is missed, take it as soon as possible; if it is almost time for the next dose, skip this dose and never double the dose.	If the time from the missed dose to the next scheduled dose is more than 18 hours, take the missed dose as soon as possible, then take the next dose at the original time. If less than 18 hours, skip the missed dose and take the next dose at the original time. Do not take a double dose at one time.	Take it as soon as you remember if you miss a dose; if it is almost time for the next dose, skip this dose and do not double the dose.	If a dose is missed and within 18 hours of the regular dosing time, take it immediately; if more than 18 hours have passed, skip this dose and take the next dose as scheduled. Do not double the dose.	If it is more than 18 hours until the next dose when you remember, skip this dose and take the next one as scheduled; if less than 18 hours, take it immediately, then take the next dose as scheduled. Do not take a double dose at one time.
5	What are the dietary requirements for taking Ainuovirine tablets?	It must be taken on an empty stomach, as food increases the maximum plasma concentration and exposure of Ainuovirine, which may increase the risk of adverse reactions.	It can be taken with or without food as directed by a doctor.	It must be taken with food. Food (especially fat-containing food) can significantly improve the absorption and bioavailability of Ainuovirine to ensure effective plasma concentration.	Taking it with food can improve bioavailability.	It should be taken on an empty stomach. The adult dose is 150 mg/d (2 tablets, 75 mg/tablet), which should be taken on an empty stomach.	It must be taken with food. Food (especially that containing certain fat) can significantly increase the absorption of Ainuovirine to ensure effective plasma concentration. Taking it on an empty stomach will reduce efficacy.
6	How to manage vomiting after taking Bictegravir/Emtricitabine/Tenofovir Alafenamide tablets?	If vomiting occurs within 1 hour after administration, take another tablet; if vomiting occurs after 1 hour, no additional dose is needed before the next scheduled administration time.	If vomiting occurs within 2 hours after administration, consider retaking; if more than 2 hours, no additional dose is needed.	If vomiting occurs within 3 hours after administration, it should be regarded as a missed dose and another tablet should be taken as soon as possible. If more than 3 hours, the drug is generally considered to be basically absorbed, no additional dose is needed, and the next dose should be taken as scheduled.	If vomiting occurs within 1 hour after administration, take 1 tablet; if vomiting occurs after 1 hour, no additional dose is needed, and take the next dose normally.	If vomiting occurs within 1 hour after administration, take another dose immediately; if more than 1 hour, no additional dose is needed, and take the next dose as scheduled.	If vomiting occurs within 1 hour after administration, the drug is regarded as unabsorbed, and another tablet should be taken immediately; if more than 1 hour, generally no additional dose is needed, and the next dose should be taken as scheduled.
7	What is the dosage and administration of Ainuomiti tablets?	Adults: Oral administration, recommended dose is one tablet once daily, taken on an empty stomach.	Take according to the package insert; adults generally take once or twice daily, as directed by a doctor.	For the treatment of HIV-1 infection in adults. The usual dose is one tablet once daily, taken with food. Specific dosage should follow medical advice.	Adults: 1 tablet once daily, taken with food.	Adults: Oral administration, recommended dose is one tablet once daily, taken on an empty stomach. Each tablet contains Ainuovirine 0.15 g, Lamivudine 0.3 g, and Tenofovir Disoproxil Fumarate 0.3 g.	Oral administration, one tablet once daily (containing Ainuovirine 150 mg / Lamivudine 300 mg / Tenofovir Disoproxil Fumarate 300 mg). Must be taken with food.
8	What is the dosage and administration of Elvitegravir/Cobicistat/Emtricitabine/Tenofovir Alafenamide tablets?	One tablet once daily, taken with food.	Take according to the package insert; usually once or twice daily, as directed by a doctor.	For the treatment of HIV-1 infection in adults and adolescents weighing ≥25 kg. The usual dose is one tablet once daily, with or without food. Specific dosage should follow medical advice.	Adults and those aged ≥12 years and weighing ≥35 kg: 1 tablet once daily, with or without food.	Adults and adolescents aged 12 years and older, weighing ≥35 kg: one tablet once daily, taken with food, should not be chewed or crushed.	Oral administration, one tablet once daily. Can be taken with or without food. Suitable for adults and adolescents weighing ≥25 kg.
9	If Ainuovirine tablets are accidentally taken with food, is dose adjustment needed?	No dose adjustment is needed, but the habit of taking on an empty stomach should be resumed afterward to avoid fluctuations in drug exposure caused by frequent intake with food.	No dose adjustment is needed; continue regular medication.	No dose adjustment is needed. Ainuovirine is required to be taken with food, so taking it with food accidentally is the correct way that meets the requirement and helps drug absorption.	No dose adjustment is needed. Ainuovirine is recommended to be taken with food, and taking it with food accidentally has no effect.	Ainuovirine is required to be taken on an empty stomach; taking it with food accidentally may affect drug absorption. But generally no dose adjustment is needed, and it is recommended to take it strictly on an empty stomach next time. Consult a doctor for specific advice.	No. Ainuovirine itself is required to be taken with food, which is the correct way of administration, so no dose adjustment is needed.
10	What is the administration method of Albuvirtide for injection?	Adults and adolescents aged 16 years and older: After reconstitution, administer by intravenous infusion, 320 mg per dose, once daily on days 1, 2, 3, and 8, and once weekly thereafter.	Administer by intramuscular or subcutaneous injection according to the package insert, as directed by a doctor.	It must be operated by professional medical staff. Usually by intravenous infusion, once weekly. The specific dosage, preparation method and infusion time must strictly follow the drug package insert and medical advice.	Intravenous infusion, operated by professional staff in medical institutions, according to the dosage, solvent and infusion time specified in the package insert.	Adults and adolescents aged 16 years and older: After reconstitution, administer by intravenous infusion, 320 mg per dose, once daily on days 1, 2, 3, 8, and once weekly thereafter. Dissolve in 100 ml 0.9% sodium chloride injection and infuse.	Operated by professional medical staff via intravenous infusion. Usually administered once weekly. The solution must be prepared and infusion rate controlled strictly in accordance with the package insert.
11	What should I do if dizziness or headache occurs while taking efavirenz?	These are common adverse reactions of efavirenz, usually obvious at the beginning of treatment, and most patients can gradually tolerate them. Recommendations: 1. Strictly take on an empty stomach before bedtime; 2. Avoid getting up immediately after taking the drug; it is best to rest in bed for half an hour; 3. If symptoms severely affect daily life, consult a doctor promptly to assess whether …	Rest and observe symptoms if dizziness or headache occurs; seek medical advice if necessary.	These are common adverse reactions, usually occurring early in treatment and gradually relieving or disappearing within a few weeks. Taking before bedtime is recommended to get through the discomfort during sleep. If symptoms are severe, persistent or worsening, seek medical advice promptly and do not stop taking it without permission.	Mostly occur early; take before bedtime, avoid driving / operating machinery; seek medical advice if symptoms persist or worsen.	Neurological symptoms usually resolve after 2–4 weeks. Taking before bedtime is recommended to improve tolerance. If symptoms persist or worsen, consult a doctor to assess whether treatment adjustment is needed.	These are common side effects, usually occurring early in treatment (first 2–4 weeks) and then gradually resolving. Taking before bedtime is recommended. If symptoms are severe or persistent, consult a doctor and do not stop taking it without permission.
12	How to manage mild rash after using Albuvirtide for injection?	Rash is a common adverse reaction. For mild to moderate cases, closely monitor symptoms and keep the skin clean; if rash worsens or is accompanied by itching, blisters, etc., seek medical advice promptly and consider adjusting the treatment plan.	Mild rash can usually be observed while continuing medication; seek medical advice if symptoms worsen.	Mild rash may be an infusion reaction. Monitor closely, and antihistamines can be used as directed by a doctor. If rash worsens, involves mucous membranes (e.g., mouth, eyes), fever or general discomfort occurs, stop the drug immediately and seek emergency medical attention, alerting to severe hypersensitivity reactions.	Mild rash can be closely observed and treated symptomatically; if worsened, accompanied by fever or mucous membrane involvement, stop the drug immediately and seek medical advice.	Mild rash can usually be observed. If rash persists or worsens, seek medical advice promptly. Severe allergic reactions require immediate drug withdrawal and medical attention (Note: Search results do not provide specific management, recommend following medical advice).	Mild rash can be closely observed, and antiallergic drugs can be used as directed by a doctor if necessary. If rash worsens, accompanied by fever, mucous membrane damage or general discomfort, stop the drug immediately and seek medical advice to rule out severe hypersensitivity reactions.
13	What precautions should be taken when Zidovudine/Lamivudine tablets are used with ciclosporin?	It may increase plasma concentration of zidovudine; concomitant use should be cautious, and ciclosporin blood concentration and zidovudine-related adverse reactions (such as anemia) should be monitored.	It may increase blood concentration or side effects; liver function should be monitored and consult a doctor.	Ciclosporin may inhibit renal excretion of zidovudine, leading to increased plasma concentration of zidovudine and increased risk of myelosuppression (such as anemia, neutropenia). Blood routine and zidovudine toxicity should be closely monitored during concomitant use.	Concomitant use may increase renal toxicity and hematological toxicity; renal function and blood routine should be closely monitored, and dose adjustment is needed if necessary.	Zidovudine/Lamivudine tablets contain lamivudine and zidovudine; concomitant use with ciclosporin may increase the risk of renal toxicity. Renal function should be closely monitored, and dose adjustment is needed if necessary.	Ciclosporin may inhibit renal excretion of zidovudine, leading to increased plasma concentration of zidovudine and increased risk of myelosuppression (anemia, neutropenia). Blood routine should be closely monitored during concomitant use.
14	Can rilpivirine be taken with antacids?	No. Rilpivirine is better absorbed in an acidic environment. Antacids (such as hydrotalcite, aluminum hydroxide) increase gastric pH and significantly reduce absorption of rilpivirine. The interval between administration should be at least 4 hours, i.e., take rilpivirine 2 hours before or 6 hours after taking antacids.	Yes, but it is recommended to take it at least 2 hours apart from antacids to avoid affecting absorption.	No. Aluminum/magnesium-containing antacids significantly reduce absorption of rilpivirine, leading to decreased efficacy. The two drugs should be taken at least 4 hours apart.	No. Antacids containing aluminum, magnesium, calcium reduce absorption of rilpivirine; an interval of more than 2 hours is required.	No. Antacids (containing aluminum/magnesium) reduce plasma concentration of rilpivirine. If needed, take them at least 2 hours before or 4 hours after rilpivirine administration.	No. Antacids containing aluminum, magnesium, calcium significantly reduce absorption of rilpivirine. The two drugs should be taken at least 4 hours apart (antacids 2 hours before or 4 hours after rilpivirine).
15	What precautions should be taken when raltegravir potassium tablets are used with aluminum-magnesium antacids?	Concomitant use reduces plasma levels of raltegravir and is not recommended; if needed, take antacids at least 6 hours before or after raltegravir administration.	Avoid concomitant use or take at least 2 hours apart.	Aluminum-magnesium antacids reduce plasma concentration of raltegravir. If concomitant use is needed, take at least 2 hours apart.	Aluminum-magnesium antacids significantly reduce absorption of raltegravir; take at least 2 hours apart.	Aluminum-magnesium antacids significantly reduce plasma levels of raltegravir. Concomitant use is not recommended; take antacids 2 hours before or 6 hours after raltegravir administration.	Aluminum-magnesium antacids reduce plasma concentration of raltegravir. If concomitant use is needed, take at least 2 hours apart.
16	In patients with HIV/HBV co-infection treated with lamivudine tablets, what laboratory indicators indicate hepatitis exacerbation after drug withdrawal? How to monitor?	Laboratory indicators: mainly elevated serum ALT level accompanied by reappearance of HBV-DNA; Monitoring: liver function should be closely monitored through clinical observation and laboratory tests for at least several months after withdrawal.	Liver function, ALT, AST and viral load indicators should be monitored after drug withdrawal.	Indicators include: sharp increase in ALT/AST (may be more than 10 times the baseline), elevated total bilirubin, rebound of HBV DNA. Monitoring: liver function (once a month) and HBV DNA should be closely monitored for at least 4 months after withdrawal, and seek medical advice immediately if deterioration is found.	Indicators: significantly elevated ALT/AST, elevated bilirubin, rebound of HBV-DNA; Monitoring: liver function and HBV-DNA should be monitored regularly for at least several months after withdrawal.	The main laboratory indicators are elevated serum ALT and reappearance of HBV DNA. Close monitoring is required for at least 4 months after withdrawal, including clinical follow-up, liver function tests (ALT, bilirubin) and HBV replication markers.	Indicators: sharp increase in ALT/AST (up to more than 10 times the baseline), elevated bilirubin, rebound of HBV DNA; Monitoring: liver function and HBV DNA should be monitored monthly for several months after withdrawal, and resume treatment immediately if deterioration is found.
17	Can lamivudine tablets be used with products containing emtricitabine?	No. This product should not be used in combination with products containing emtricitabine.	Concomitant use is possible but requires doctor assessment.	Concomitant use is prohibited. Lamivudine and emtricitabine have highly similar mechanisms of action; concomitant use is duplicate medication that does not increase efficacy but superimposes toxicity (such as lactic acidosis, fatty liver).	No. They are the same type of nucleoside drugs with the same target; combined use has no synergistic effect but increases adverse reactions.	Concomitant use is not recommended. Lamivudine and emtricitabine are both cytidine analogs, with potential intracellular interactions that may increase toxicity.	Concomitant use is prohibited. They have the same pharmacological mechanism (both nucleoside reverse transcriptase inhibitors); concomitant use is duplicate medication that does not increase efficacy but increases toxicity risk.
18	How to manage alopecia after taking lamivudine tablets?	Observe closely; continue medication if alopecia is mild; if severe, seek medical advice to assess drug relevance and adjust treatment plan if necessary.	Alopecia is mostly mild; observe or consult a doctor for adjustment.	Alopecia is an uncommon adverse reaction of lamivudine, usually mild and reversible. If alopecia is obvious and affects life, consult a doctor promptly to assess whether it is drug-related and discuss possible treatment adjustment; do not stop taking it without permission.	Most are mild and reversible, can be observed; seek medical advice for severe alopecia to assess drug change.	Alopecia is a rare adverse reaction. If alopecia occurs, consult a doctor to assess drug relevance. Generally, observation is acceptable, and treatment adjustment is needed if necessary.	Alopecia is rare. If it occurs, it is usually reversible. Consult a doctor to rule out other causes; generally no drug withdrawal is needed, and hair usually regrows after withdrawal. If it severely affects life, a doctor will assess whether to change drugs.
19	What are the clinical manifestations of lactic acidosis after taking lamivudine tablets? How to manage it?	Clinical manifestations may include fatigue, muscle soreness, dyspnea, nausea, vomiting, abdominal pain, etc., accompanied by elevated lactate in laboratory tests; Management: stop lamivudine treatment immediately and seek medical advice for supportive treatment.	Lactic acidosis manifests as fatigue, tachypnea, nausea; stop taking it immediately and seek medical advice.	Clinical manifestations: fatigue, deep breathing, nausea, vomiting, abdominal pain, drowsiness, etc.; Management: this is a rare but serious emergency. Once suspected, stop taking it immediately and seek emergency medical attention for blood gas analysis, electrolyte tests, etc., and may require hospitalization for supportive treatment.	Manifestations: fatigue, nausea, vomiting, abdominal pain, deep breathing, drowsiness; Management: stop taking it immediately and seek emergency medical attention, monitor blood gas and lactate.	Clinical manifestations: unexplained fatigue, digestive symptoms (nausea, vomiting, abdominal pain, sudden weight loss), respiratory symptoms (tachypnea, dyspnea), neurological symptoms (muscle weakness); Management: stop taking it immediately and seek medical advice for supportive treatment.	Manifestations: extreme fatigue, muscle pain, tachypnea, abdominal pain with nausea, vomiting, chills; Management: this is a rare but fatal emergency, stop taking it immediately and rush to hospital for emergency treatment.
20	What are the symptoms of rhabdomyolysis after taking lamivudine tablets? How to manage it?	Symptoms: severe muscle pain, weakness, dark urine, etc., accompanied by significantly elevated creatine kinase (CPK); Management: stop taking it immediately and seek medical advice for fluid replacement, renal protection and other supportive treatments.	Rhabdomyolysis manifests as muscle soreness, abnormal urine color; stop taking it and seek medical advice.	Symptoms: severe muscle pain, weakness, tenderness, darkening of urine (brown or soy sauce urine); Management: this is a rare and serious adverse reaction. Once occurs, stop taking it immediately and seek emergency medical attention for creatine kinase (CK) and renal function tests, and emergency treatment.	Symptoms: severe muscle pain, weakness, brown urine, significantly elevated creatine kinase; Management: stop taking it immediately, drink plenty of water, seek medical advice, monitor renal function and CK.	Symptoms: muscle pain, weakness, swelling, darkening of urine (brown urine); Management: stop taking it immediately and seek medical advice for massive fluid replacement, urine alkalization, and dialysis if severe.	Manifestations: severe muscle pain, weakness, brown or soy sauce urine; Management: stop taking it immediately and seek emergency medical attention for creatine kinase (CK) and renal function tests, and hydration therapy.
21	How to manage elevated blood lipids after taking Doravirine/Lamivudine/Tenofovir Disoproxil Fumarate tablets?	Monitor and manage dyslipidemia according to clinical guidelines, such as adjusting diet, increasing exercise, and giving lipid-lowering drugs if necessary.	Monitor blood lipids; adjust diet or drug treatment.	Some integrase inhibitors may cause dyslipidemia. First assess diet and exercise habits and perform lifestyle intervention. If blood lipids continue to rise significantly, consult a doctor to assess cardiovascular risk, and lipid-lowering drugs (such as statins) may be added, or consider adjusting the antiviral regimen.	Monitor blood lipids, low-fat diet, exercise, and take lipid-lowering drugs under medical guidance if necessary; do not stop anti-HIV drugs without permission.	Monitor blood lipid levels when blood lipids rise, adjust diet structure, and initiate lipid-lowering treatment if necessary. Consult a doctor to assess whether antiviral regimen adjustment is needed.	Some integrase inhibitors may cause dyslipidemia. Low-fat diet and increased exercise are recommended. If blood lipids continue to rise significantly, consult a doctor to assess cardiovascular risk, and add lipid-lowering drugs or adjust antiviral regimen if necessary.
22	How to manage fatigue and weakness after taking Doravirine/Lamivudine/Tenofovir Disoproxil Fumarate tablets?	Ensure sufficient rest and avoid overwork; if symptoms persist, seek medical advice to check for anemia, abnormal liver and kidney function and other causes.	Rest appropriately and monitor symptoms; seek medical advice if severe.	First rule out other causes (such as anemia, thyroid dysfunction, sleep problems, etc.). If 确实 related to drugs, it is usually an initial reaction that may relieve over time. Ensure sufficient rest and nutrition. If symptoms are severe or persistent and affect life, consult a doctor.	Rule out anemia and abnormal liver and kidney function; mostly initial reaction, rest more; seek medical advice if persistent.	Fatigue and weakness are common adverse reactions. More rest and sufficient sleep are recommended. If symptoms persist or affect daily life, consult a doctor to assess whether drug adjustment is needed.	First rule out other causes such as anemia and thyroid dysfunction. If 确实 drug-related and mild, it usually relieves over time. If symptoms are severe, consult a doctor to assess regimen adjustment.
23	How to manage bone pain and limb pain after taking Doravirine/Lamivudine/Tenofovir Disoproxil Fumarate tablets?	It may be a manifestation of proximal renal tubular disease or osteomalacia; renal function and serum phosphorus should be assessed promptly, and drug withdrawal and symptomatic treatment should be given if necessary.	Observe if mild; consult a doctor for drug adjustment if severe.	Some antiviral drugs may affect bone metabolism. Consult a doctor to assess the cause of pain. Bone mineral density test can be performed. Calcium and vitamin D supplementation and moderate weight-bearing exercise are usually recommended. If pain is severe, a doctor should determine whether it is drug-related and whether regimen adjustment is needed.	Monitor blood calcium, phosphorus, bone mineral density, supplement calcium + vitamin D; seek medical advice for obvious symptoms to assess regimen adjustment.	Bone pain may be drug-related. Seek medical advice for assessment to rule out other causes. Analgesic treatment can be given if necessary, and antiviral regimen adjustment should be considered if severe.	Assess whether it is related to decreased bone mineral density. Calcium and vitamin D supplementation and moderate exercise are recommended. If pain is severe, seek medical advice to rule out other causes or consider drug adjustment.
24	Can Doravirine/Lamivudine/Tenofovir Disoproxil Fumarate tablets be used with rifampicin?	No. Interaction: rifampicin is a strong CYP3A enzyme inducer that significantly reduces plasma concentration of doravirine; Prohibition reason: reduces the efficacy of this product.	Doctor assessment is needed for concomitant use; generally use with caution.	Concomitant use is generally not recommended. Rifampicin is a strong CYP3A4 inducer that significantly reduces plasma concentration of Doravirine/Lamivudine/Tenofovir Disoproxil Fumarate and may lead to treatment failure. If concomitant use is necessary, it should be under close medical monitoring, and dose adjustment of Doravirine/Lamivudine/Tenofovir Disoproxil Fumarate may be needed (usually d…	Concomitant use is prohibited. Rifampicin significantly reduces effective concentration of Doravirine/Lamivudine/Tenofovir Disoproxil Fumarate, leading to treatment failure.	No. Rifampicin is a strong CYP3A inducer that significantly reduces plasma concentration of doravirine, leading to decreased efficacy. It is a contraindicated drug.	Concomitant use is generally not recommended. Rifampicin is a strong enzyme inducer that significantly reduces plasma concentration of dolutegravir, leading to treatment failure. If concomitant use is necessary (such as HIV with tuberculosis), increase dolutegravir dose under medical guidance (e.g., 50 mg twice daily).
25	What is the risk of concomitant use of Doravirine/Lamivudine/Tenofovir Disoproxil Fumarate tablets with nonsteroidal anti-inflammatory drugs (NSAIDs)? How to avoid it?	Risk: increased risk of acute renal failure; Avoidance: avoid concomitant or recent use of high-dose or multiple NSAIDs; use alternative drugs to NSAIDs for patients at risk of renal insufficiency.	It may increase renal toxicity or gastrointestinal discomfort; monitor and avoid long-term concomitant use.	Risk: increased risk of kidney damage, especially for patients with existing renal insufficiency risk; Avoidance: avoid long-term or high-dose concomitant use. If NSAIDs are needed, choose the lowest effective dose and shortest course of treatment, and closely monitor renal function (such as serum creatinine). Drink plenty of water during medication.	Risk: increased risk of renal injury; Avoidance: avoid long-term concomitant use, monitor renal function, drink plenty of water.	Concomitant use may increase the risk of renal toxicity, especially with high-dose or multiple NSAIDs. Concomitant use should be avoided; choose alternative 方案 for pain relief if needed, and closely monitor renal function.	Risk: both are excreted by the kidney; concomitant use may increase renal toxicity risk, especially in the elderly or those with existing kidney disease; Avoidance: avoid long-term high-dose concomitant use, regularly monitor renal function, drink plenty of water.
26	Does dose adjustment is needed when Doravirine/Lamivudine/Tenofovir Disoproxil Fumarate tablets are used with metformin?	No dose adjustment is needed; no clinically relevant drug interaction is expected.	Metformin dose adjustment is needed according to doctor assessment.	It may be needed. Doravirine/Lamivudine/Tenofovir Disoproxil Fumarate may inhibit renal excretion of metformin, increasing its plasma concentration and the risk of lactic acidosis. During concomitant use, blood glucose should be closely monitored, and a doctor should assess whether metformin dose reduction is needed.	It may increase the risk of lactic acidosis; monitor blood glucose and renal function, adjust metformin dose under medical guidance.	Doravirine/Lamivudine/Tenofovir Disoproxil Fumarate tablets contain dolutegravir; concomitant use with metformin may increase plasma concentration of metformin. Monitor blood glucose and adjust metformin dose if necessary to maintain glycemic control.	It may be needed. Dolutegravir inhibits renal excretion of metformin, increasing its plasma concentration and lactic acidosis risk. Monitor blood glucose during concomitant use and reduce metformin dose if necessary.
27	Can Doravirine/Lamivudine/Tenofovir Disoproxil Fumarate tablets be used with omeprazole?	Interaction: no clinically relevant drug interaction; Dose adjustment: no need.	Concomitant use is generally possible but requires doctor assessment.	Yes, but caution is needed. Proton pump inhibitors such as omeprazole increase gastric pH and may slightly reduce absorption of Doravirine/Lamivudine/Tenofovir Disoproxil Fumarate. Therapeutic doses of PPI usually have little effect and can be used concomitantly. But for best effect, consider staggering administration time (e.g., 2–4 hours apart).	Concomitant use is generally possible under medical guidance; pay attention to the effect of gastric pH change on absorption.	Omeprazole is a proton pump inhibitor; concomitant use with doravirine may reduce absorption of doravirine (increased gastric pH). Staggered administration or avoiding concomitant use is recommended.	Yes. Proton pump inhibitors (such as omeprazole) have little effect on absorption of dolutegravir; generally no dose adjustment or time staggering is needed.
28	How to manage headache and diarrhea during treatment with Bictegravir/Emtricitabine/Tenofovir Alafenamide tablets?	Headache and diarrhea are common adverse reactions; observe and drink plenty of water, rest if mild; seek medical advice promptly to assess treatment adjustment if symptoms persist or worsen.	Drink plenty of water and observe symptoms if headache and diarrhea occur; seek medical advice if necessary.	These are common initial adverse reactions. Rest and drink plenty of water for headache, and take acetaminophen if necessary. Replenish water and electrolytes for diarrhea and avoid greasy food. Usually relieve spontaneously within 1–2 weeks. Consult a doctor if symptoms are severe, persistent or worsening.	Mostly mild to moderate initial reactions, treat symptomatically; seek medical advice if persistent or severe, do not stop taking it without permission.	Headache incidence is about 5%, diarrhea about 5%. Mild symptoms can be observed and treated with supportive care (such as acetaminophen for pain relief) if necessary. Consult a doctor if symptoms persist or worsen.	These are common initial side effects, usually relieving spontaneously within a few weeks. Drink plenty of water and eat light food. Consult a doctor for symptomatic treatment if symptoms are severe or persistent; do not stop taking it without permission.
29	Can Bictegravir/Emtricitabine/Tenofovir Alafenamide tablets be used with St. John's Wort?	Risk: St. John's Wort induces CYP3A, UGT1A1 and P-gp, reduces plasma concentrations of bictegravir and tenofovir alafenamide, leading to loss of efficacy and drug resistance; Avoidance: concomitant use is prohibited.	Concomitant use is not recommended as it may affect drug efficacy.	Concomitant use is absolutely prohibited. St. John's Wort (Hypericum perforatum) is a strong CYP3A4 and P-gp inducer that significantly reduces plasma concentrations of bictegravir, emtricitabine and tenofovir alafenamide in Bictegravir/Emtricitabine/Tenofovir Alafenamide tablets, leading to treatment failure and drug resistance.	Concomitant use is prohibited. St. John's Wort induces liver enzymes and significantly reduces plasma concentration of Bictegravir/Emtricitabine/Tenofovir Alafenamide.	Concomitant use is prohibited. St. John's Wort strongly induces CYP3A and UGT1A1, significantly reduces plasma concentration of bictegravir, leading to loss of efficacy and drug resistance.	Absolutely prohibited. St. John's Wort is a strong enzyme inducer that greatly reduces concentration of bictegravir, leading to treatment failure and drug resistance.
30	What precautions should be taken when Bictegravir/Emtricitabine/Tenofovir Alafenamide tablets are used with magnesium/aluminum-containing antacids?	Do not take concomitantly on an empty stomach; take this product at least 2 hours before or 2 hours after antacid administration with food.	Take at intervals or monitor absorption to avoid concomitant use.	Magnesium/aluminum-containing antacids reduce absorption of bictegravir. If concomitant use is needed, take at least 2 hours apart.	Take at least 2 hours apart to avoid antacids chelating drugs and reducing absorption.	Do not take concomitantly. Magnesium/aluminum-containing antacids significantly reduce exposure of bictegravir. Take Bictegravir/Emtricitabine/Tenofovir Alafenamide tablets at least 2 hours before or 2 hours after antacid administration with food.	Magnesium/aluminum-containing antacids reduce absorption of bictegravir. If concomitant use is needed, take at least 2 hours apart (antacids 2 hours before or 2 hours after Bictegravir/Emtricitabine/Tenofovir Alafenamide tablets).
31	What precautions should be taken when Bictegravir/Emtricitabine/Tenofovir Alafenamide tablets are used with fluoxetine?	No obvious drug interaction; can be used under medical guidance with close observation of adverse reactions.	It may increase blood concentration or side effects; monitor.	Fluoxetine is a CYP2C19 inhibitor that may slightly increase plasma concentration of bictegravir. Therapeutic doses of fluoxetine usually have little effect and no dose adjustment is needed, but observe closely during concomitant use.	Concomitant use may increase central nervous system adverse reactions (dizziness, insomnia); observe closely and adjust antidepressant if necessary.	Fluoxetine is a CYP2D6 inhibitor; drug interaction may occur when used with Bictegravir/Emtricitabine/Tenofovir Alafenamide tablets. Concomitant use is cautious, and monitor blood concentration if necessary.	Fluoxetine has little effect on metabolism of bictegravir; generally no dose adjustment is needed and can be used safely. But still pay attention to abnormal reactions.
32	Does dose adjustment is needed when Bictegravir/Emtricitabine/Tenofovir Alafenamide tablets are used with atorvastatin?	No dose adjustment is needed; no clinically relevant drug interaction is expected.	Atorvastatin dose adjustment or blood lipid monitoring may be needed.	Yes. Bictegravir significantly increases plasma concentration of atorvastatin, increasing the risk of muscle toxicity (such as myalgia, rhabdomyolysis). During concomitant use, atorvastatin dose should not exceed 20 mg/day.	Bictegravir/Emtricitabine/Tenofovir Alafenamide may increase concentration of atorvastatin; start atorvastatin at low dose and monitor muscle enzymes and liver function.	High-dose atorvastatin may increase the risk of muscle toxicity. Concomitant use is cautious; adjust statin dose or choose other lipid-lowering drugs if necessary.	Yes. Bictegravir increases plasma concentration of atorvastatin, increasing myopathy risk. During concomitant use, atorvastatin dose should not exceed 20 mg/day, or choose other less affected statins.
33	Can Bictegravir/Emtricitabine/Tenofovir Alafenamide tablets be used with other drugs containing tenofovir alafenamide?	No. Do not use concomitantly with drugs containing tenofovir alafenamide, tenofovir disoproxil fumarate, lamivudine or adefovir dipivoxil for HBV infection treatment.	Concomitant use is cautious and requires doctor assessment.	No. Bictegravir/Emtricitabine/Tenofovir Alafenamide tablets already contain tenofovir alafenamide. Concomitant use with other products containing tenofovir alafenamide or tenofovir disoproxil fumarate is duplicate tenofovir medication that significantly increases renal and bone toxicity risk.	Concomitant use is prohibited; it causes tenofovir alafenamide overdose and increases renal and bone toxicity.	Concomitant use is not recommended. Bictegravir/Emtricitabine/Tenofovir Alafenamide tablets should not be used concomitantly with drugs containing tenofovir alafenamide, tenofovir disoproxil fumarate, lamivudine or adefovir dipivoxil for HBV infection treatment.	No. Bictegravir/Emtricitabine/Tenofovir Alafenamide tablets already contain tenofovir alafenamide; concomitant use causes tenofovir overdose and significantly increases renal and bone toxicity risk.
34	Which drugs are prohibited to be used with Bictegravir/Emtricitabine/Tenofovir Alafenamide tablets?	Concomitant use with rifampicin or St. John's Wort (Hypericum perforatum) is prohibited, as they may significantly reduce plasma concentration of bictegravir, leading to loss of efficacy and drug resistance.	Avoid concomitant use with known conflicting drugs such as ritonavir.	1. Rifampicin, rifapentine (strong inducers, leading to treatment failure); 2. St. John's Wort (strong inducer, leading to treatment failure); 3. Other tenofovir-containing products (tenofovir alafenamide or tenofovir disoproxil fumarate) (toxicity superposition); 4. Carbamazepine, phenytoin sodium, phenobarbital (strong inducers, avoid or use with caution).	Concomitant use with strong CYP3A inducers such as St. John's Wort, rifampicin, carbamazepine, phenytoin, phenobarbital is prohibited.	Concomitant use with rifampicin, St. John's Wort is prohibited. Concomitant use with atazanavir, carbamazepine, ciclosporin, oxcarbazepine, phenobarbital, phenytoin, rifabutin, rifapentine, sucralfate is not recommended.	Concomitant use with rifampicin, rifapentine (strong inducers), St. John's Wort, and other tenofovir or emtricitabine-containing drugs is prohibited. Concomitant use with dofetilide should also be avoided.
35	Can patients with renal insufficiency take Ainuomiti tablets?	Patients with creatinine clearance <50 mL/min should not receive this treatment.	Patients with renal insufficiency need medical guidance and dose adjustment.	Dose adjustment according to renal function. Ainuomiti tablets contain tenofovir alafenamide. No dose adjustment is needed for patients with creatinine clearance (CrCl) ≥30 mL/min. For patients with CrCl 15–29 mL/min, adjust administration frequency under medical guidance (e.g., once every 48 hours). Not recommended for patients with CrCl <15 mL/min or dialysis.	Usable for mild to moderate renal insufficiency; not recommended for severe renal insufficiency or dialysis patients; doctor assessment is needed.	Ainuomiti tablets contain tenofovir disoproxil fumarate; use with caution in patients with renal insufficiency. Not recommended for patients with severe renal impairment (CrCl <50 mL/min); dose adjustment or alternative regimen is needed.	Use with caution. Ainuomiti contains tenofovir disoproxil fumarate (TDF). Not recommended if CrCl <50 mL/min; switch to TAF (tenofovir alafenamide)-containing or other non-renal excretion regimens.
36	What are the storage requirements for Bictegravir/Emtricitabine/Tenofovir Alafenamide tablets?	Store below 30°C.	Keep sealed away from moisture and high temperature.	Keep sealed and store below 30°C. Avoid moisture and direct sunlight. Keep out of reach of children.	Keep sealed and store in a dry place below 30°C, away from moisture and light.	Keep sealed and store below 30°C. Keep bottle cap tightly closed for bottled products; desiccant bag inside is not edible. Blister packaging should be stored at room temperature 20°C to 25°C.	Keep sealed and store in a dry place below 30°C. Avoid direct sunlight.
37	What is the indication of Zidovudine/Lamivudine tablets?	Used alone or in combination with other antiretroviral drugs for the treatment of human immunodeficiency virus (HIV) infection.	For the treatment of HIV-infected patients, as directed by a doctor.	For the treatment of HIV-1 infection in adults and children, usually in combination with other antiretroviral drugs.	Used in combination with other antiretroviral drugs for the treatment of human immunodeficiency virus (HIV) infection.	For the treatment of HIV-1 infection. Contains two nucleoside reverse transcriptase inhibitors, lamivudine and zidovudine, used in combination for HIV treatment.	Used in combination with other antiretroviral drugs for the treatment of HIV-1 infection in adults and children.
38	What is the indication of Albuvirtide for injection?	Used for the treatment of adult patients with human immunodeficiency virus (HIV-1) infection, in combination with other antiretroviral drugs.	For intramuscular or subcutaneous injection treatment of HIV infection, as directed by a doctor.	Used in combination with other antiretroviral drugs for the treatment of adult HIV-1-infected patients with virological failure despite treatment with multiple other antiretroviral drugs.	Used in combination with other antiretroviral drugs for the treatment of adults with multidrug-resistant HIV-1 infection failed by multiple regimens.	Applicable for use in combination with other antiretroviral drugs for the treatment of HIV-1-infected patients who have received antiviral therapy. It is an HIV-1 fusion inhibitor.	Used in combination with other antiretroviral drugs for the treatment of adult HIV-1-infected patients failed by multiple previous regimens.
39	What are the main ingredients of Bictegravir/Emtricitabine/Tenofovir Alafenamide tablets?	Each tablet contains Bictegravir Sodium (as Bictegravir) 50 mg, Emtricitabine 200 mg, Tenofovir Alafenamide Fumarate (as Tenofovir Alafenamide) 25 mg.	Main ingredients are emtricitabine and tenofovir disoproxil fumarate, etc.	Each tablet contains: Bictegravir 50 mg + Emtricitabine 200 mg + Tenofovir Alafenamide 25 mg.	Bictegravir, Emtricitabine, Tenofovir Alafenamide.	Each tablet contains Bictegravir Sodium (as Bictegravir) 50 mg, Emtricitabine 200 mg, Tenofovir Alafenamide Fumarate (as Tenofovir Alafenamide) 25 mg.	Bictegravir + Emtricitabine + Tenofovir Alafenamide.
40	What are the main ingredients of Doravirine/Lamivudine/Tenofovir Disoproxil Fumarate tablets?	Each tablet contains Doravirine 100 mg, Lamivudine 300 mg and Tenofovir Disoproxil Fumarate 300 mg.	Main ingredient is doravirine, etc.	Each tablet contains: Dolutegravir 50 mg + Lamivudine 300 mg.	Doravirine, Lamivudine, Tenofovir Alafenamide.	Each tablet contains Doravirine 100 mg, Lamivudine 300 mg, Tenofovir Disoproxil Fumarate 300 mg.	Dolutegravir + Lamivudine.
41	Can children take Bictegravir/Emtricitabine/Tenofovir Alafenamide tablets?	The safety and efficacy in children under 18 years old have not been established; no data available, use is not recommended.	Children need medical guidance.	Yes, but with weight limit. Applicable for adults and children with HIV-1 infection weighing at least 25 kg. Children below this weight need other dosage forms or regimens.	Usable for those ≥12 years old and weighing ≥35 kg; younger children need medical assessment.	The safety and efficacy of Bictegravir/Emtricitabine/Tenofovir Alafenamide tablets in children under 18 years old have not been established. No data available currently; use in children is not recommended.	Yes, only for children weighing ≥25 kg. Children below this weight need other dosage forms or regimens.
42	What is the pediatric dose of zidovudine syrup?	For children weighing at least 9 kg and less than 30 kg: recommended dose is 18 mg/kg body weight/day, divided into 2–3 doses, in combination with other antiretroviral drugs. It is unclear whether 18 mg/kg/day has therapeutic or preventive effect on neurological dysfunction caused by HIV infection. Maximum dose: 300 mg twice daily. For children weighing at least 4 kg and less than 9 kg: recommend…	Calculate dose by body weight, as directed by a doctor.	Pediatric dose should be calculated accurately by body weight, usually 160 mg/m² body surface area every 6 hours (or 4–6 mg/kg body weight). Must be calculated and prescribed by a doctor according to the child's condition; parents should not administer it without permission.	Calculate by body weight, divided into 2~3 doses; specific dose follows package insert and medical guidance.	Adjust according to body weight: 12 mg/kg twice daily for 4 kg to <30 kg; 300 mg twice daily for ≥30 kg. Dose for neonates and infants should be calculated accurately by age and weight.	Must be calculated accurately by body weight or body surface area. Usually 160 mg/m² every 6 hours (or 4–6 mg/kg every 6 hours). Specific dose must be prescribed by a doctor.
43	What is the dose of raltegravir potassium tablets for children?	If body weight >25 kg: take 400 mg orally twice daily.	Adjust dose by body weight and age, as directed by a doctor.	Pediatric dose is determined by body weight and age, with chewable tablets and granules. For example, for children weighing ≥40 kg, adult dose (400 mg twice daily) can be used. Must follow medical advice and take after calculation by body weight.	Administer by age and body weight; specific dose follows package insert and medical guidance.	For children weighing more than 11 kg, administer by body weight: 11–14 kg: 3×25 mg twice daily; 14–20 kg: 1×100 mg twice daily; 20–28 kg: 1.5×100 mg twice daily; 28–40 kg: 2×100 mg twice daily; >40 kg: 3×100 mg twice daily.	Administer by body weight stratification. For example: adult dose (400 mg bid) for body weight ≥40 kg; chewable tablets or granules for lower weight, calculated by mg/kg. Must follow medical advice.
44	Can pregnant women use Bictegravir/Emtricitabine/Tenofovir Alafenamide tablets?	Insufficient data on use of bictegravir or tenofovir alafenamide in pregnant women. Extensive data in pregnant women show no emtricitabine-related malformations or fetal/neonatal toxicity. Use during pregnancy only if potential benefit to the fetus outweighs potential risk.	Pregnant women need to weigh pros and cons, as directed by a doctor.	Yes, but weighing pros and cons and close medical monitoring are needed. Current data show effective use in second and third trimesters with no risk of major birth defects. But data on tenofovir alafenamide in pregnancy are limited; doctors decide after comprehensive assessment of maternal benefit and fetal risk.	Usable when benefit outweighs risk assessed by a doctor; prioritize regimens with more pregnancy experience.	Usable during pregnancy only if potential benefit to the fetus outweighs potential risk. Animal studies show no teratogenicity, but human data are limited. Close monitoring during pregnancy.	Yes. Current data show good safety and efficacy during pregnancy, and it is one of the first-choice regimens for pregnant women recommended by many guidelines, but requires prescription after medical assessment.
45	How to handle breastfeeding for lactating women taking raltegravir potassium tablets?	Breastfeeding is not recommended. Raltegravir can be excreted into breast milk; artificial feeding should be used instead of breastfeeding.	Choose drug withdrawal or suspend breastfeeding during lactation, as directed by a doctor.	HIV-infected mothers are advised not to breastfeed. Although raltegravir excretion in breast milk is low, HIV can be transmitted to infants through breast milk. Global public health advice: in resource-rich areas, HIV-positive mothers should be completely formula-fed to eliminate mother-to-child transmission risk.	Breastfeeding is not recommended; HIV-infected women should avoid breastfeeding to prevent mother-to-child transmission.	Breastfeeding is not recommended. Raltegravir can be excreted into rat milk; human data are unknown. HIV-infected mothers should not breastfeed to avoid HIV transmission.	Breastfeeding is not recommended. Although drug excretion is low, HIV can be transmitted through breast milk. In areas with artificial feeding conditions, complete artificial feeding is recommended to block mother-to-child transmission.
46	When lamivudine tablets are combined with other antiretroviral drugs for HIV treatment, how long does it usually take to observe a decrease in viral load?	Most patients can observe a decrease in HIV RNA viral load after 4–8 weeks of treatment; onset time varies individually, related to baseline viral load, immune function and combined regimen; assess virological response after 12 weeks of treatment.	Viral load decrease can be observed generally after several weeks.	In an effective combined regimen, significant decrease in viral load (e.g., >1 log10 decrease) can usually be observed after 2–4 weeks of treatment.	Significant decrease in viral load can be observed in 2~4 weeks.	Clinical trials show that lamivudine combined with zidovudine rapidly reduces HIV-1 viral load, usually observed within weeks after treatment.	Significant decrease in viral load (e.g., >1 log reduction) can usually be observed within 2–4 weeks after treatment initiation.
47	How long does it take to achieve virological suppression in treatment-naive adult HIV patients treated with Ainuomiti tablets?	According to clinical trial data, most patients can achieve virological suppression (HIV RNA <50 copies/mL) within 24–48 weeks of treatment; regular viral load monitoring is needed.	Virological suppression can be achieved in about 4–12 weeks.	With good adherence, most treatment-naive patients can achieve virological suppression (HIV RNA <50 copies/mL) within 24 weeks (about 6 months) after treatment with Ainuomiti-containing regimen. Some patients may be faster.	Most achieve virological suppression in 8~12 weeks; assess efficacy at 24 weeks.	Studies show similar efficacy between Ainuomiti tablets and Elvitegravir/Cobicistat/Emtricitabine/Tenofovir Alafenamide tablets; most treatment-naive patients achieve virological suppression (HIV RNA <50 copies/mL) within 24–48 weeks.	Most patients can achieve virological suppression (HIV RNA <50 copies/mL) within 24 weeks (6 months) of treatment, and some can achieve it within 12 weeks.
48	What is the expected onset time of Lamivudine/Dolutegravir tablets for HIV treatment?	Usually, a decrease in viral load can be observed after 4 weeks of treatment, and stable suppression is achieved at 12–24 weeks; varies by patient baseline condition.	Usually effective in 2–4 weeks, varies individually.	As a high-efficiency dual regimen, it acts rapidly. Usually viral load decreases significantly within 4 weeks, and most patients achieve virological suppression within 24–48 weeks.	Viral load decreases in 2~4 weeks; most achieve virological suppression in 12~24 weeks.	As a complete treatment regimen, significant decrease in viral load is usually observed within 12–24 weeks, and virological suppression is achieved within 48 weeks.	Acts rapidly; viral load decreases significantly usually within 4 weeks, and most patients achieve virological suppression within 24–48 weeks.
49	Can efficacy be maintained when Bictegravir/Emtricitabine/Tenofovir Alafenamide tablets are used for switch therapy in virologically suppressed HIV patients?	Clinical trials show that after switching to Bictegravir/Emtricitabine/Tenofovir Alafenamide tablets, a high virological suppression rate (above about 95%) can still be maintained at 48 weeks with good safety.	Efficacy can be maintained, as directed by a doctor.	Yes. Numerous clinical studies confirm that for patients with virological suppression (HIV RNA <50 copies/mL), switching from other regimens to Bictegravir/Emtricitabine/Tenofovir Alafenamide tablets can effectively maintain virological suppression rate (usually >95%) with good tolerance.	Virological suppression can be effectively maintained with good safety and tolerance.	Studies show that after switching to Bictegravir/Emtricitabine/Tenofovir Alafenamide tablets for 96 weeks in virologically suppressed patients, no treatment-related drug resistance mutations occur and efficacy can be maintained.	Yes. Clinical studies confirm that virological suppression rate can be maintained above 95% after switching from other effective regimens to Bictegravir/Emtricitabine/Tenofovir Alafenamide tablets, with better tolerance.
50	What should I do if I feel ineffective after taking Ainuomiti tablets and want to stop taking it by myself?	Do not stop taking it by yourself. Antiretroviral therapy requires long-term regular medication; unauthorized withdrawal may lead to viral rebound, drug resistance and even disease progression. If efficacy is unsatisfactory, seek medical advice promptly to monitor viral load and CD4+ T cell count, and a doctor will assess whether treatment adjustment is needed.	Stopping taking it by yourself is not recommended; consult a doctor for regimen adjustment.	Absolutely do not stop taking it by yourself! "Ineffective" is a subjective feeling that needs to be judged by viral load detection. Unauthorized withdrawal leads to rapid decrease in plasma drug concentration and rapid viral replication, which is very likely to cause treatment failure and drug resistance, reducing subsequent treatment options and increasing difficulty. Must consult a doctor to a…	Unauthorized withdrawal is strictly prohibited; withdrawal easily leads to viral rebound and drug resistance. Seek medical advice to check viral load and adherence, and adjust regimen under medical guidance.	Unauthorized withdrawal is absolutely prohibited. HIV drugs require lifelong administration; unauthorized withdrawal may lead to viral rebound and drug resistance. Consult a doctor for regimen adjustment if in doubt, not stop taking it by yourself.	Absolutely do not stop taking it by yourself! "Feeling" does not represent efficacy; it must be judged by viral load detection. Unauthorized withdrawal causes viral rebound and drug resistance, leaving no available drugs later. Contact a doctor immediately for testing and assessment.
51	What should I do if I want to interrupt medication due to adverse reactions while taking Zidovudine/Lamivudine tablets?	Do not interrupt medication by yourself. If adverse reactions are mild, observe closely and treat symptomatically; if severe, seek medical advice promptly, and a doctor will assess whether dose adjustment or regimen replacement is needed to avoid drug resistance caused by intermittent monotherapy.	If temporary interruption is needed due to adverse reactions, contact a doctor for adjustment promptly.	Do not interrupt by yourself! Contact your attending doctor immediately and describe adverse reaction symptoms in detail. The doctor will assess the severity of adverse reactions and decide to continue observation, symptomatic treatment or regimen replacement. Sudden interruption of all antiviral drugs is dangerous and may lead to viral rebound.	Do not stop taking it suddenly; seek medical advice first to assess adverse reaction causes, and adjust or change drugs gradually under medical guidance.	Do not interrupt medication by yourself. Seek medical advice promptly if adverse reactions occur; the doctor will adjust regimen or give symptomatic treatment according to situation. Interruption may lead to viral rebound and drug resistance.	Do not interrupt directly. Inform a doctor immediately; the doctor will give symptomatic treatment (such as antiemetic, leukocyte-raising) or switch to a regimen with fewer side effects according to adverse reaction type. Sudden withdrawal is extremely risky.
52	What should I do if I miss 2 doses of Doravirine/Lamivudine/Tenofovir Disoproxil Fumarate tablets due to forgetting to bring medicine on a business trip?	Resume regular medication immediately after returning: one tablet once daily; do not double the next dose. Seek medical advice promptly to monitor viral load and assess viral rebound risk. Prepare sufficient medicine and set multiple reminders before future business trips.	Resume normal medication as soon as possible after missing 2 doses; do not double the dose.	1. Take current dose immediately once; 2. Take next dose at original time (even if close to the first dose); 3. Contact a doctor or pharmacist promptly to report the situation and assess the impact of missed doses; 4. Strengthen adherence in the future, set reminders and check medicine before business trips. Missing 2 doses has viral rebound and drug resistance risk; close viral load monitoring i…	Take normal dose when resuming medication, do not double; take on time strictly later, and seek medical advice promptly to assess viral load.	Missing 2 doses is a long time. Resume medication as soon as possible and consult a doctor to assess remedial measures. Frequent missing may lead to drug resistance; set reminders to avoid recurrence.	1. Take current dose immediately; 2. Take next dose at original time; 3. Contact a doctor promptly to assess whether enhanced monitoring or short-term intensive treatment is needed; 4. Must set reminders and carry sufficient medicine in the future.
53	Is it feasible to reduce the dose of Lamivudine/Dolutegravir tablets to save costs because of high price?	Not feasible. Dose reduction leads to insufficient drug concentration, cannot effectively inhibit viral replication, increases drug resistance risk, and increases subsequent treatment difficulty and cost. If financial difficulty exists, consult a doctor or pharmacist about medical insurance reimbursement policies or alternative treatment regimens.	Reducing dose by yourself is not recommended; follow medical advice for adjustment.	Absolutely not feasible! Dose reduction leads to insufficient plasma drug concentration, cannot effectively inhibit virus, and inevitably causes treatment failure and viral drug resistance. Once drug resistance occurs, more complex and possibly more expensive regimens will be needed in the future, which is not worth the loss. Inform doctors or social workers of financial difficulties and seek for…	Absolutely not feasible. Dose reduction leads to insufficient plasma drug concentration, rapid drug resistance, and no available drugs later.	Absolutely not feasible. Dose reduction leads to insufficient drug concentration, causing treatment failure and drug resistance. Must take one tablet once daily as directed, do not reduce dose by yourself.	Absolutely not feasible! Dose reduction leads to insufficient plasma drug concentration, inevitably causing treatment failure and drug resistance. Once drug resistance occurs, subsequent treatment costs are higher and more difficult. Seek formal ways such as medical insurance reimbursement and charity assistance to solve financial difficulties.
54	What should I do if I forget to take anti-HIV medicine due to cold and fever while taking Bictegravir/Emtricitabine/Tenofovir Alafenamide tablets?	Take anti-HIV medicine regularly during colds. If missed dose is within 18 hours, take it as soon as possible; if more than 18 hours, skip this dose and resume regular medication.	Resume missed dose as soon as possible and continue original regimen.	Refer to missed dose principle: if more than 18 hours until next dose, take immediately; if less than 18 hours, skip this dose and take next dose on time. Cold medicines (such as acetaminophen, ibuprofen) can usually be taken with Bictegravir/Emtricitabine/Tenofovir Alafenamide tablets, but consult a pharmacist. Anti-HIV drugs have the highest priority; set independent reminders to ensure intake.	Take as soon as possible if missed; skip if close to next dose, do not double; insist on taking medicine during colds as much as possible.	If missed dose is within 18 hours, take as soon as possible; if more than 18 hours, skip and take next dose as scheduled. Insist on taking medicine during cold and fever, set reminders to avoid missing.	Refer to missed dose principle: skip if >18 hours until next dose, take immediately if <18 hours. Cold medicines (such as acetaminophen) can be taken concomitantly, but 2 hours apart if taking metal ion-containing stomach medicines. Anti-HIV drugs have the highest priority.
55	What are the possible reasons if viral load does not decrease within expected time after taking Ainuomiti tablets?	Possible reasons include poor medication adherence, drug resistance mutations, irrational combined regimen, severe immune deficiency, etc.; seek medical advice promptly for investigation.	May be due to drug resistance, poor adherence or drug absorption; consult a doctor for examination.	Possible reasons include: 1. Poor medication adherence (missed doses, not taken with food); 2. Pre-existing drug resistance mutations before treatment; 3. Drug interactions (such as concomitant strong inducers); 4. Drug absorption disorders; 5. Untreated co-infections. A doctor must conduct comprehensive assessment, check adherence, perform drug resistance testing, etc., and adjust treatment plan…	Common reasons: poor medication adherence, poor drug absorption, drug resistance, drug interactions; seek medical advice for investigation.	Possible reasons include: poor adherence (missed doses), drug interactions affecting absorption, drug resistance, immune reconstitution inflammatory syndrome, etc. Seek medical advice promptly for drug resistance testing and regimen assessment.	Possible reasons include: poor adherence (missed doses, not taken with food), baseline drug resistance, drug interactions, absorption disorders or other co-infections. A doctor must conduct drug resistance testing and comprehensive assessment to adjust the regimen.

## Sheet: CHINESE
序号	题目	参考答案	GPT5.2答案	deepseek3.2答案	豆包2.0答案	kimi2.5答案	千问3.5答案
1	依非韦伦应该在什么时间服用？	建议每日睡前空腹服用。因依非韦伦可能引起头晕、头痛等中枢神经系统不良反应，睡前服用可减少白天不适症状，降低因头晕导致摔倒等意外事件的发生风险。	依非韦伦建议每天固定时间服用通常在睡前空腹服用以保证吸收。	建议在睡前空腹服用，以减少神经系统不良反应（如头晕、嗜睡）的影响。可与少量低脂食物同服以减轻胃肠道不适，但高脂食物会显著增加其吸收，应避免。	建议睡前空腹服用，减少头晕、嗜睡等中枢神经系统不良反应。	建议临睡前服用。神经系统症状（头晕、失眠、困倦等）通常开始于治疗的第一或第二天，临睡前服药可改善这些症状的耐受性	建议睡前空腹服用。这样可以利用睡眠度过其常见的中枢神经系统副作用（如头晕、多梦），且空腹可减少高脂食物引起的药物吸收过高导致的副作用。
2	服用拉替拉韦钾片期间能否饮酒？为什么？	避免饮酒，酒精可能加重肝脏负担和胃肠道不良反应。	不建议饮酒会增加肝脏负担并可能影响药效。	不建议饮酒。酒精可能加重肝脏负担，与抗病毒药物潜在的肝毒性产生协同作用，增加肝损伤风险。同时，酒精可能影响患者服药依从性。	不建议饮酒。酒精可能加重头晕、乏力、胃肠道不适，还可能影响肝酶代谢，降低药物疗效或增加不良反应。	服药期间应避免饮酒。饮酒可能加重肝脏负担，且拉替拉韦钾主要通过肝脏代谢，饮酒可能影响药物疗效并增加不良反应风险	不建议饮酒。酒精可能加重肝脏负担，与抗病毒药物潜在的肝毒性叠加；此外，饮酒可能导致漏服或忘记服药，影响治疗依从性。
3	比克恩丙诺片服用时对饮食有要求吗？	可随食物或不随食物服用，饮食对其药效无明显影响。	一般随餐或空腹均可不受特殊饮食限制。	可以与食物同服，也可以不与食物同服。食物不影响其总体吸收，但建议随餐服用可能有助于提高胃肠道耐受性。	可与或不与食物同服，不受进食影响。	可空腹或随餐服用，无严格饮食要求。但建议随餐服用以减少胃肠道不适（如恶心、腹部不适），并避免高脂肪饮食	无特殊要求。可以与食物同服，也可以空腹服用，食物不影响其生物利用度。
4	比克恩丙诺片的漏服处理原则是什么？	如果在通常服药时间后18小时内漏服，应尽快补服并恢复正常给药时间表；若漏服超过18小时，不应服用漏服剂量，仅恢复常规给药即可；服药后1小时内呕吐需再服一片，超过1小时呕吐无需补服。	若漏服应尽快补服；若接近下一次服药时间则跳过本次切勿加倍服用。	如果漏服时间距下次计划服药时间超过18小时，应尽快补服一次，然后按原时间服用下一次。如果不足18小时，则跳过漏服剂量，按原时间服用下一次。切勿一次服用双倍剂量。	发现漏服尽快补服，若接近下一次服药时间则跳过本次，不可加倍剂量。	若漏服且在常规服药时间的18小时内，应立即补服；若超过18小时，则跳过该次剂量，按原计划服用下一剂。切勿双倍服药	若想起时距离下次服药时间超过 18 小时，应跳过该次剂量，按原计划服用下一次；若不足 18 小时，应立即补服，然后按原计划服用下一次。切勿一次服用双倍剂量。
5	艾诺韦林片的服药饮食要求是什么？	需空腹服用，因食物会增加艾诺韦林最大血药浓度和暴露量，可能增加不良反应风险。	可随餐或空腹服用遵医嘱即可。	必须随餐服用。食物（尤其是含脂肪的食物）可以显著提高艾诺韦林的吸收和生物利用度，确保有效的血药浓度。	与食物同服，可提高生物利用度。	需空腹服用。成人剂量为150mg/d（2片，75mg/片），应在空腹状态下服用	必须随餐服用。食物（特别是含有一定脂肪的食物）能显著增加艾诺韦林的吸收，保证有效的血药浓度。空腹服用会导致疗效降低。
6	服用比克恩丙诺片后呕吐应如何处理？	服用后1小时内呕吐，应再服用一片；超过1小时呕吐，无需在下一次给药时间前再服用一剂。	如呕吐发生在服药后2小时内考虑重新服用；若超过2小时无需补服。	如果在服药后3小时内发生呕吐，应视为漏服，需尽快补服一片。如果超过3小时，通常认为药物已基本吸收，无需补服，按原计划服用下一次剂量。	服药后 1 小时内呕吐，补服 1 片；超过 1 小时呕吐，无需补服，下次正常服药。	若呕吐发生在服药后1小时内，需立即补服；若超过1小时，则无需补服，按原计划服用下一剂	若在服药后1 小时内发生呕吐，应视为药物未吸收，需立即补服一片；若超过 1 小时，通常无需补服，按原计划服用下一次剂量即可。
7	艾诺米替片的用法用量是什么？	成⼈：⼝服，推荐剂量为每天⼀次，每次⼀⽚，空腹服⽤。	按照说明书剂量服用成人一般每天一次或两次具体遵医嘱。	用于治疗成人HIV-1感染。通常剂量为每日一次，每次一片，随餐服用。具体需遵医嘱。	成人每日 1 次，每次 1 片，与食物同服。	成人：口服，推荐剂量为每天一次，每次一片，空腹服用。每片含艾诺韦林0.15g、拉米夫定0.3g、富马酸替诺福韦二吡呋酯0.3g	口服，每日一次，每次一片（含艾诺韦林 150mg/拉米夫定 300mg/富马酸替诺福韦二吡呋酯 300mg）。必须随餐服用。
8	艾考恩丙替片的用法用量是什么？	每⽇⼀次，每次⼀⽚，随⻝物服⽤。	按说明书剂量和时间服用通常每日一次或两次遵医嘱。	用于治疗成人和体重≥25kg的青少年HIV-1感染。通常剂量为每日一次，每次一片，可与或不与食物同服。具体需遵医嘱。	成人及≥12 岁且体重≥35kg 者，每日 1 次，每次 1 片，可与或不与食物同服。	成人和12岁及以上、体重≥35kg的青少年：每日一次，每次一片，随食物服用，不可咀嚼或碾碎	口服，每日一次，每次一片。可与食物同服或空腹服用。适用于成人及体重≥25kg 的青少年。
9	服用艾诺韦林片期间，若误服食物后服用，是否需要调整剂量？	无需调整剂量，但后续需恢复空腹服用习惯，避免频繁与食物同服导致药物暴露量波动。	无需调整剂量继续按常规用药即可。	不需要调整剂量。艾诺韦林要求随餐服用，误服食物后服用是符合要求的正确方式，有助于药物吸收。	无需调整剂量，艾诺韦林建议与食物同服，误服食物后服用不影响。	艾诺韦林要求空腹服用，若误与食物同服可能影响药物吸收。但一般不需要调整剂量，建议下次服药时严格空腹服用。具体应咨询医生	不需要。艾诺韦林本身就要求随餐服用，这是正确的服药方式，无需调整剂量。
10	注射⽤艾博卫泰的使用方法是什么？	成⼈及16岁以上⻘少年患者：本品配制后静脉滴注，320 mg/次，第 1、2、3、8 天每天⼀次，此后每周⼀次。	根据说明书进行肌肉或皮下注射遵医嘱操作。	需由专业医护人员操作。通常为静脉滴注，每周一次。具体剂量、配制方法和输注时间需严格遵循药品说明书和医嘱。	静脉滴注，需在医疗机构由专业人员操作，按说明书规定剂量、溶媒、滴注时间使用。	成人及16岁以上青少年：配制后静脉滴注，320mg/次，第1、2、3、8天每天一次，此后每周一次。取100ml 0.9%氯化钠注射液溶解后滴注	由专业医护人员操作，静脉滴注。通常每周给药一次。需严格按照说明书配制溶液并控制滴注速度。
11	服用依非韦伦期间出现头晕、头痛怎么办？	这是依非韦伦常见的不良反应，通常在用药初期较为明显，多数患者可逐渐耐受。建议：1. 严格按照睡前空腹服用的要求；2. 服药后避免立即起身活动，最好半小时内卧床休息；3. 若症状严重影响生活，及时就医评估是否需要调整治疗方案，不可自行停药或减量。	出现头晕或头痛可休息并观察症状必要时就医。	这是常见不良反应，通常出现在治疗初期，几周内会逐渐减轻或消失。建议睡前服药以在睡眠中度过不适期。如果症状严重、持续或加重，应及时就医，切勿自行停药。	多在初期出现，建议睡前服药，避免驾驶 / 操作机器；症状持续或加重需就医。	神经系统症状通常在前2-4周后消除。建议临睡前服药以改善耐受性。若症状持续或加重，应咨询医生评估是否需要调整治疗方案	这是常见副作用，通常在治疗初期（前 2-4 周）出现，随后会逐渐耐受消失。建议睡前服药。若症状严重或持续不缓解，需咨询医生，切勿自行停药。
12	使用注射用艾博韦泰后出现轻度皮疹应如何处理？	皮疹为常见不良反应，若为轻、中度，可密切观察症状变化，保持皮肤清洁；若皮疹加重或出现瘙痒、水疱等，需及时就医并考虑调整治疗方案。	轻度皮疹通常可继续用药并观察如症状加重应就医。	轻度皮疹可能为输液反应。应密切观察，可遵医嘱使用抗组胺药。如果皮疹加重、出现黏膜受累（如口腔、眼睛）、发热或全身不适，应立即停药并紧急就医，警惕严重超敏反应。	轻度皮疹可密切观察，对症处理；若加重、伴发热、黏膜受累，立即停药并就医。	轻度皮疹通常可观察处理。若皮疹持续或加重，应及时就医。严重过敏反应需立即停药并就医（注：搜索结果未提供具体处理方案，建议遵医嘱）	轻度皮疹可密切观察，必要时遵医嘱使用抗过敏药物。若皮疹加重、伴有发热、黏膜损害或全身不适，应立即停药并就医，排除严重超敏反应。
13	齐多拉米双夫定片与环孢霉素合用需注意什么？	可能增加齐多夫定的血浆浓度，需谨慎合用，监测环孢霉素血药浓度和齐多夫定相关不良反应（如贫血）	可能增加药物血浓度或副作用应监测肝功能并咨询医生。	环孢霉素可能抑制肾脏排泄齐多夫定，导致齐多夫定血药浓度升高，增加骨髓抑制（如贫血、中性粒细胞减少）的风险。合用时需密切监测血常规和齐多夫定的毒性反应。	合用可能增加肾毒性、血液学毒性，需密切监测肾功能、血常规，必要时调整剂量。	齐多拉米双夫定片含拉米夫定和齐多夫定，与环孢霉素合用可能增加肾毒性风险。应密切监测肾功能，必要时调整剂量	环孢霉素可能抑制齐多夫定的肾脏排泄，导致齐多夫定血药浓度升高，增加骨髓抑制（贫血、中性粒细胞减少）风险。合用时需严密监测血常规。
14	利匹韦林与抗酸药可以同时服用吗？	不可以同时服用。利匹韦林在酸性环境中吸收更好，抗酸药（如铝碳酸镁、氢氧化铝）会升高胃内pH值，显著降低利匹韦林的吸收。两者服用间隔应至少4小时，即服用抗酸药前2小时或服用后6小时再服用利匹韦林。	可以同时服用但建议与抗酸药间隔2小时以避免影响吸收。	不可以同时服用。 含铝/镁的抗酸剂会显著降低利匹韦林的吸收，导致疗效下降。两者服用应至少间隔4小时。	不可以。抗酸药含铝、镁、钙会降低利匹韦林吸收，需间隔 2 小时以上。	不可以同时服用。抗酸药（含铝/镁）会降低利匹韦林血浆浓度。如需使用，应在利匹韦林给药前至少2小时或给药后至少4小时服用	不可以同时服用。含铝、镁、钙的抗酸药会显著降低利匹韦林的吸收。两者服用时间需至少间隔 4 小时（抗酸药应在利匹韦林前 2 小时或后 4 小时服用）。
15	拉替拉韦钾片与铝镁抗酸剂合用时需注意什么？	同时服用会导致拉替拉韦的血药水平降低，不推荐同时服用；若需使用，应在拉替拉韦给药前后 6 小时以上服用。	避免同时服用或间隔至少2小时。	铝镁抗酸剂会降低拉替拉韦的血药浓度。如需合用，应至少间隔2小时服用。	铝镁抗酸剂显著降低拉替拉韦吸收，应间隔 2 小时以上服用。	铝镁抗酸剂会显著降低拉替拉韦血药水平。不推荐同时服用，应在拉替拉韦给药前2小时或给药后6小时服用抗酸剂	铝镁抗酸剂会降低拉替拉韦的血药浓度。如需合用，应间隔至少 2 小时服用。
16	拉米夫定片治疗 HIV/HBV 双重感染患者，停药后出现肝炎恶化的实验室指标是什么？应如何监测？	实验室指标：主要是血清 ALT 水平升高，伴随 HBV-DNA 重新出现；监测：停药后至少数月内，通过临床观察和实验室检查密切监测肝功能	停药后需监测肝功能、ALT、AST及病毒载量指标。	指标包括：ALT/AST急剧升高（可能超过基线10倍以上），总胆红素升高，HBV DNA反弹。监测：停药后至少4个月内，应密切监测肝功能（每月一次）和HBV DNA，一旦出现恶化迹象立即就医。	指标：ALT/AST 显著升高、胆红素升高、HBV-DNA 反弹。监测：停药后至少数月内定期监测肝功能、HBV-DNA。	主要实验室指标为血清ALT升高、HBV DNA重新出现。停药后需密切监测至少4个月，包括临床随访和肝功能检查（ALT、胆红素）及HBV复制标志物	指标：ALT/AST 急剧升高（可达基线 10 倍以上）、胆红素升高、HBV DNA 反弹。监测：停药后数月内需每月监测肝功能和 HBV DNA，一旦发现恶化迹象立即恢复治疗。
17	拉米夫定片能否与含恩曲他滨的产品合用？	不可以，本品不应与含有恩曲他滨的产品联合使用	可合用但需医生评估。	禁止合用。 拉米夫定和恩曲他滨作用机制高度相似，合用属于重复用药，不会增加疗效，但会叠加毒性（如乳酸酸中毒、脂肪肝等风险）。	不能合用。二者为同类核苷类药物，作用靶点相同，联用无增效且增加不良反应。	不宜合用。拉米夫定和恩曲他滨均为胞苷类似物，存在细胞内相互作用的风险，可能增加毒性	禁止合用。两者药理作用机制相同（均为核苷类逆转录酶抑制剂），合用属于重复用药，不仅不增加疗效，反而增加毒性风险。
18	服用拉米夫定片后出现脱发应如何处理？	密切观察，若脱发不严重可继续用药；若脱发严重，需就医评估是否与药物相关，必要时调整治疗方案	脱发多为轻微可观察或咨询医生调整方案。	脱发是拉米夫定较少见的不良反应。通常为轻度、可逆的。如果脱发明显，影响生活，应及时咨询医生，评估是否为药物所致，并讨论治疗方案调整的可能性，切勿自行停药。	多数较轻、可逆，可观察；严重脱发需就医评估是否换药。	脱发为罕见不良反应。若出现脱发，应咨询医生评估是否与药物相关。一般可观察处理，必要时调整治疗方案	脱发较为少见。若发生，通常为可逆性。应咨询医生排除其他原因，一般无需停药，停药后毛发通常会再生。若严重影响生活，由医生评估是否换药。
19	服用拉米夫定片后出现乳酸性酸中毒的临床表现有哪些？应如何处理？	临床表现可能包括乏力、肌肉酸痛、呼吸困难、恶心呕吐、腹痛等，伴随实验室检查提示乳酸升高；处理：立即停止拉米夫定治疗，及时就医采取支持治疗	乳酸性酸中毒表现为乏力、呼吸急促、恶心应立即停药并就医。	临床表现： 乏力、呼吸深快、恶心呕吐、腹痛、嗜睡等。处理： 此为罕见但严重的紧急情况。一旦怀疑，必须立即停药并紧急就医，进行血气分析、电解质检查等，可能需要住院支持治疗。	表现：乏力、恶心、呕吐、腹痛、呼吸深快、嗜睡。处理：立即停药并急诊就医，监测血气、乳酸。	临床表现：无征兆的疲劳、消化系统症状（恶心、呕吐、腹痛、突然体重下降）、呼吸道症状（呼吸急促、呼吸困难）、神经系统症状（肌无力）。处理：立即停药，就医进行支持治疗	表现：极度乏力、肌肉疼痛、呼吸急促、腹痛伴恶心呕吐、畏寒。处理：这是罕见但致命的急症，立即停药并紧急送医抢救。
20	服用拉米夫定片后出现横纹肌溶解的症状有哪些？应如何处理？	症状：肌肉剧痛、无力、酱油色尿等，伴随肌酸激酶（CPK）显著升高；处理：立即停药，就医进行补液、保护肾功能等支持治疗	横纹肌溶解表现为肌肉酸痛、尿色异常应停药并就医。	症状： 严重的肌肉疼痛、无力、压痛，尿色加深（茶色或酱油色尿）。处理： 此为罕见严重不良反应。一旦出现，必须立即停药并紧急就医，检查肌酸激酶（CK）和肾功能，并进行紧急处理。	症状：肌肉剧痛、无力、茶色尿、肌酸激酶显著升高。处理：立即停药、多饮水、就医，监测肾功能、CK。	症状：肌肉疼痛、无力、肿胀，尿液颜色变深（茶色尿）。处理：立即停药就医，进行大量补液、碱化尿液，严重时需透析治疗	表现：严重肌肉疼痛、无力、尿色呈茶色或酱油色。处理：立即停药并紧急就医，检测肌酸激酶（CK）和肾功能，进行水化等支持治疗。
21	服用多拉米替片后出现血脂升高应如何处理？	按临床指南监测和管理血脂异常，如调整饮食、增加运动，必要时给予降脂药物治疗	监测血脂可调整饮食或药物治疗。	部分整合酶抑制剂可能引起血脂异常。应首先评估饮食和运动习惯，进行生活方式干预。如果血脂持续显著升高，应咨询医生，评估心血管风险，可能需要加用降脂药（如他汀类），或考虑调整抗病毒方案。	监测血脂，低脂饮食、运动，必要时在医生指导下加用降脂药，不可自行停抗 HIV 药。	血脂升高时应监测血脂水平，调整饮食结构，必要时启动降脂治疗。建议咨询医生评估是否需要调整抗病毒方案	部分整合酶抑制剂可能引起血脂异常。建议低脂饮食、增加运动。若血脂持续显著升高，需咨询医生，评估心血管风险，必要时加用降脂药或调整抗病毒方案。
22	服用多拉米替片后出现疲劳、乏力应如何处理？	保证充足休息，避免过度劳累；若症状持续不缓解，需就医排查贫血、肝肾功能异常等原因	适当休息监测症状如严重可就医。	首先排除其他原因（如贫血、甲状腺功能异常、睡眠问题等）。若确与药物相关，通常为初期反应，可能随时间缓解。保证充足休息和营养。如果症状严重或持续，影响生活，应咨询医生。	排除贫血、肝肾功能异常，多为初期反应，注意休息；持续不缓解需就医评估。	疲劳乏力为常见不良反应。建议多休息，保持充足睡眠。若症状持续或影响日常生活，应咨询医生评估是否需要调整用药	首先排除贫血、甲状腺功能异常等其他原因。若确认为药物相关且轻微，通常随时间缓解。若症状严重，需就医评估是否调整方案。
23	服用多拉米替片后出现骨痛、四肢疼痛应如何处理？	可能是近端肾小管病变或骨软化症的表现，应及时评估肾功能和血清磷，必要时停药并给予对症治疗	症状轻可观察严重者咨询医生调整用药。	部分抗病毒药物可能影响骨代谢。应咨询医生，评估疼痛原因。可进行骨密度检查。通常建议补充钙剂和维生素D，增加适度负重运动。如果疼痛严重，需由医生判断是否与药物有关及是否需要调整方案。	监测血钙、磷、骨密度，补钙 + 维生素 D，症状明显者就医评估是否调整方案。	骨痛可能与药物相关。建议就医评估，排除其他病因。必要时可给予止痛治疗，严重者需考虑调整抗病毒方案	需评估是否与骨密度下降有关。建议补充钙剂和维生素 D，适度运动。若疼痛剧烈，需就医检查，排除其他病因或考虑调整药物。
24	多拉米替片可以和利福平合用吗？	不可以，存在相互作用：利福平是强效 CYP3A 酶诱导剂，显著降低多拉韦林的血浆浓度；禁止原因：降低本品的有效性	需医生评估是否合用一般慎用。	通常不建议合用。 利福平是强效CYP3A4诱导剂，会显著降低多拉米替的血药浓度，可能导致治疗失败。如必须合用，需在医生严密监测下进行，并可能需要调整多拉米替的剂量（通常需增加剂量），但这并非标准用法，风险高。	禁止合用。利福平显著降低多拉米替有效浓度，导致治疗失败。	不可以。利福平为强效CYP3A诱导剂，会显著降低多拉韦林血浆浓度，导致疗效下降。属于禁忌合用药物	通常不建议合用。利福平是强效酶诱导剂，会显著降低多替拉韦血药浓度，导致治疗失败。若必须合用（如结核合并 HIV），需在医生指导下增加多替拉韦剂量（如改为每日两次，每次 50mg）。
25	多拉米替片与非甾体抗炎药合用会有什么风险？应如何避免？	风险：增加急性肾衰竭的风险；避免：同时或近期使用高剂量或多种 NSAIDs，有肾功能不全风险者选用 NSAIDs 替代药品	可能增加肾毒性或胃肠不适应监测并避免长期合用。	风险： 增加肾脏损伤的风险，尤其是对于已有肾功能不全风险的患者。避免： 避免长期或大剂量合用。如需使用NSAIDs，应选择最低有效剂量和最短疗程，并密切监测肾功能（如血肌酐）。服药期间多饮水。	风险：增加肾损伤风险。避免：避免长期合用，监测肾功能、多饮水。	合用可能增加肾毒性风险，特别是高剂量或多种NSAID联用时。应避免合用，如需止痛建议选择替代方案，并密切监测肾功能	风险：两者均经肾脏排泄，合用可能增加肾毒性风险，尤其是老年人或已有肾病者。避免：避免长期大剂量合用，定期监测肾功能，多饮水。
26	多拉米替片与二甲双胍合用需调整剂量吗？	无需调整剂量，预期不会发生具有临床相关性的药物相互作用	需根据医生评估调整二甲双胍剂量。	可能需要。 多拉米替可能抑制二甲双胍的肾脏排泄，使其血药浓度升高，增加乳酸酸中毒风险。合用时，应密切监测血糖，并由医生评估是否需要减少二甲双胍的剂量。	可能增加乳酸酸中毒风险，需监测血糖、肾功能，在医生指导下调整二甲双胍剂量。	多拉米替片含多替拉韦成分，与二甲双胍合用可能增加二甲双胍血浆浓度。建议监测血糖，必要时调整二甲双胍剂量以维持血糖控制	可能需要。多替拉韦可抑制二甲双胍的肾脏排泄，使其血药浓度升高，增加乳酸酸中毒风险。合用时建议监测血糖，必要时减少二甲双胍剂量。
27	多拉米替片可以与奥美拉唑合用吗？	相互作用：无具有临床相关性的药物相互作用；剂量调整：无需调整剂量	一般可合用但建议医生评估。	可以，但需注意。 奥美拉唑等质子泵抑制剂会升高胃内pH值，可能轻微降低多拉米替的吸收。通常治疗剂量的PPI影响不大，可以合用。但为求最佳效果，可考虑错开服用时间（如间隔2-4小时）。	通常可合用，但需在医生指导下使用，关注胃 pH 改变对吸收的影响。	奥美拉唑为质子泵抑制剂，与多拉韦林合用可能降低多拉韦林吸收（增加胃pH）。建议间隔服用或避免合用	可以。质子泵抑制剂（如奥美拉唑）对多替拉韦的吸收影响较小，通常无需调整剂量或错开时间。
28	比克恩丙诺片治疗期间出现头痛、腹泻应如何处理？	头痛、腹泻为常见不良反应，若症状轻微可继续观察，多喝水、注意休息；若症状持续不缓解或加重，需及时就医评估是否需要调整治疗方案。	出现头痛腹泻时应多饮水并观察症状必要时就医。	这是常见初期不良反应。头痛可尝试休息、多喝水，必要时可使用对乙酰氨基酚缓解。腹泻应注意补充水分和电解质，避免油腻食物。通常1-2周内会自行缓解。如果症状严重、持续或加重，应咨询医生。	多为轻中度、初期，对症处理；持续或严重时就医，不自行停药。	头痛发生率约5%，腹泻约5%。轻度症状可观察处理，必要时给予对症支持治疗（如对乙酰氨基酚止痛）。若症状持续或加重，应咨询医生	这些是常见的初期副作用，通常在几周内自行缓解。建议多喝水、清淡饮食。若症状严重或持续，需咨询医生对症处理，不要自行停药。
29	比克恩丙诺片可以和圣约翰草合用吗？	风险：圣约翰草诱导 CYP3A、UGT1A1 和 P-gp，降低比克替拉韦和丙酚替诺福韦的血浆浓度，导致疗效丧失和耐药；避免：禁止合用	不建议合用可能影响药效。	绝对禁止合用。 圣约翰草（贯叶连翘）是强效CYP3A4和P-gp诱导剂，会显著降低比克恩丙诺片中比克替拉韦和恩曲他滨丙酚替诺福韦的血药浓度，导致治疗失败和产生耐药。	禁止合用。圣约翰草诱导肝酶，显著降低比克恩丙诺血药浓度。	禁止合用。圣约翰草可强效诱导CYP3A和UGT1A1，显著降低比克替拉韦血浆浓度，导致疗效丧失和耐药产生	绝对禁止。圣约翰草是强效酶诱导剂，会大幅降低比克替拉韦浓度，导致治疗失败和产生耐药。
30	比克恩丙诺片与含镁/铝的抗酸剂合用应注意什么？	不应在空腹状态下同时合用，本品应在抗酸剂给药前至少 2 小时服用或在给药后 2 小时随食物服用	间隔服用或监测吸收情况避免同时服用。	含镁/铝的抗酸剂会降低比克替拉韦的吸收。如需合用，应至少间隔2小时服用。	间隔至少 2 小时，避免抗酸剂螯合药物降低吸收。	不应同时服用。含镁/铝抗酸剂会显著降低比克替拉韦暴露量。应在抗酸剂给药前至少2小时或给药后2小时随食物服用比克恩丙诺片	含镁/铝的抗酸剂会降低比克替拉韦吸收。如需合用，应至少间隔 2 小时（抗酸药在比克恩丙诺片前 2 小时或后 2 小时服用）。
31	比克恩丙诺片与氟西汀合用需注意什么？	无明显药物相互作用，可在医生指导下合用，密切观察不良反应	可能增加血药浓度或副作用应监测。	氟西汀是CYP2C19抑制剂，可能轻微升高比克替拉韦的血药浓度。通常治疗剂量的氟西汀影响不大，无需调整剂量，但合用时仍需注意观察。	合用可能增加中枢神经系统不良反应（头晕、失眠），密切观察，必要时调整抗抑郁药。	氟西汀为CYP2D6抑制剂，与比克恩丙诺片合用可能产生药物相互作用。建议谨慎合用，必要时监测血药浓度	氟西汀对比克替拉韦代谢影响较小，通常无需调整剂量，可以安全合用。但仍建议留意是否有异常反应。
32	比克恩丙诺片与阿托伐他汀合用需调整剂量吗？	无需调整剂量，预期不会发生具有临床相关性的药物相互作用	可能需调整阿托伐他汀剂量或监测血脂。	需要。 比克替拉韦会显著升高阿托伐他汀的血药浓度，增加肌肉毒性（如肌痛、横纹肌溶解）风险。合用时，阿托伐他汀的剂量不应超过20 mg/天。	比克恩丙诺可能升高阿托伐他汀浓度，阿托伐他汀应从低剂量起始，监测肌酶、肝功能。	高剂量阿托伐他汀可能增加肌肉毒性风险。建议谨慎合用，必要时调整他汀剂量或选择其他降脂药物	需要。比克替拉韦会升高阿托伐他汀血药浓度，增加肌病风险。合用时，阿托伐他汀剂量不应超过 20mg/日，或选用其他受影響较小的他汀类药物。
33	比克恩丙诺片能否与含丙酚替诺福韦的其他药品合用？	不可以，不应与用于 HBV 感染治疗的含丙酚替诺福韦、替诺福韦酯、拉米夫定或阿德福韦酯的药品伴随用药	谨慎合用需医生评估。	不能。 比克恩丙诺片本身已含有丙酚替诺福韦。与其他含丙酚替诺福韦或富马酸替诺福韦酯的药品合用，属于替诺福韦成分的重复用药，会显著增加肾脏和骨骼毒性风险。	不能合用，会导致丙酚替诺福韦过量，增加肾、骨毒性。	不应合用。比克恩丙诺片不应与用于HBV感染治疗的含丙酚替诺福韦、替诺福韦酯、拉米夫定或阿德福韦酯的药品伴随用药	不能。比克恩丙诺片已含有丙酚替诺福韦，合用会导致替诺福韦成分过量，显著增加肾脏和骨骼毒性风险。
34	比克恩丙诺片禁止与哪些药物合用？	禁止与利福平或圣约翰草 (Hypericum perforatum) 合用，因可能显著降低比克替拉韦的血浆浓度，导致疗效丧失和产生耐药性。	避免同时使用已知冲突药物如利托那韦等。	1. 利福平、利福喷丁（强诱导剂，导致治疗失败）。 2. 圣约翰草（强诱导剂，导致治疗失败）。 3. 其他含替诺福韦（丙酚替诺福韦或富马酸替诺福韦酯）的产品（毒性叠加）。 4. 卡马西平、苯妥英钠、苯巴比妥（强诱导剂，需避免或慎用）。	禁止与圣约翰草、利福平、卡马西平、苯妥英、苯巴比妥等强 CYP3A 诱导剂合用。	禁止与利福平、圣约翰草合用。不建议与阿扎那韦、卡马西平、环孢霉素、奥卡西平、苯巴比妥、苯妥英、利福布汀、利福喷丁、硫糖铝合用	禁止与利福平、利福喷丁（强诱导剂）、圣约翰草、以及其他含替诺福韦或恩曲他滨的药物合用。同时也应避免与多非利特合用。
35	肾功能不全患者能否服用艾诺米替片？	肌酐清除率小于50mL/min的患者不应接受本品治疗	肾功能不全患者需在医生指导下使用并调整剂量。	需根据肾功能调整。 艾诺米替片含丙酚替诺福韦。对于肌酐清除率（CrCl）≥30 mL/min的患者，无需调整。CrCl在15-29 mL/min之间的患者，需在医生指导下调整用药频率（如每48小时一次）。CrCl <15 mL/min或透析患者，不推荐使用。	轻中度肾功能不全可使用；重度肾功能不全、透析患者不推荐，需医生评估。	艾诺米替片含富马酸替诺福韦二吡呋酯，肾功能不全患者需谨慎。严重肾功能损害（CrCl<50mL/min）患者不建议使用，需调整剂量或选择替代方案	需谨慎。艾诺米替含替诺福韦二吡呋酯（TDF）。若肌酐清除率（CrCl）<50 mL/min，不建议使用，应改用含 TAF（丙酚替诺福韦）或其他不经肾排泄的方案。
36	比克恩丙诺片的储存要求是什么？	30℃以下保存。	避免潮湿、高温密封保存。	密封，在30°C以下保存。避免潮湿和阳光直射。请置于儿童不能触及处。	密封，置于 30℃以下干燥处保存，避免受潮、光照。	30℃以下密闭保存。瓶装应保持瓶盖紧密封闭，内含干燥剂包不可食用。泡罩包装应在室温20°C至25°C储存	密封，在30°C 以下干燥处保存。避免阳光直射。
37	齐多拉米双夫定片的适应症是什么？	单独或与其他抗逆转录病毒药物联合使用，用于治疗人类免疫缺陷病毒（HIV）感染。	用于治疗HIV感染患者需遵医嘱。	用于治疗成人及儿童HIV-1感染。通常与其他抗逆转录病毒药物联合使用。	与其他抗逆转录病毒药物联用，治疗人类免疫缺陷病毒（HIV）感染。	用于治疗HIV-1感染。含拉米夫定和齐多夫定两种核苷类逆转录酶抑制剂，联合用于治疗HIV感染	用于与其他抗逆转录病毒药物联合，治疗HIV-1 感染的成人及儿童。
38	注射用艾博卫泰的适应症是什么？	用于治疗人类免疫缺陷病毒（HIV-1）感染的成人患者，需与其他抗逆转录病毒药物联合使用。	用于HIV感染的肌注或皮下注射治疗遵医嘱使用。	与其它抗逆转录病毒药物联合，用于治疗经其他多种抗逆转录病毒药物治疗仍有病毒学失败的成人HIV-1感染患者。	与其他抗逆转录病毒药物联用，治疗经多种方案失败的多重耐药 HIV-1 感染成人。	适用于与其它抗反转录病毒药物联合使用，治疗已接受过抗病毒药物治疗的HIV-1感染者。为HIV-1融合抑制剂	与其他抗逆转录病毒药物联合，用于治疗既往接受过多种方案治疗失败的成人 HIV-1 感染患者。
39	比克恩丙诺片的主要成分是什么？	每片含比克替拉韦钠（以比克替拉韦计）50mg、恩曲他滨 200mg、富马酸丙酚替诺福韦（以丙酚替诺福韦计）25mg	主要成分为恩曲他滨与替诺福韦二吡呋酯等。	每片含：比克替拉韦 50mg + 恩曲他滨 200mg + 丙酚替诺福韦 25mg。	比克替拉韦、恩曲他滨、丙酚替诺福韦。	每片含比克替拉韦钠（以比克替拉韦计）50mg、恩曲他滨200mg、富马酸丙酚替诺福韦（以丙酚替诺福韦计）25mg	比克替拉韦 (Bictegravir) + 恩曲他滨 (Emtricitabine) + 丙酚替诺福韦 (Tenofovir Alafenamide)。
40	多拉米替片的主要成分是什么？	每片含多拉韦林 100mg、拉米夫定 300mg 和富马酸替诺福韦二吡呋酯 300mg。	主要成分为多拉韦林等。	每片含：多替拉韦 50mg + 拉米夫定 300mg。	多拉韦林、拉米夫定、替诺福韦艾拉酚胺。	每片含多拉韦林100mg、拉米夫定300mg、富马酸替诺福韦二吡呋酯300mg	多替拉韦 (Dolutegravir) + 拉米夫定 (Lamivudine)。
41	儿童能否服用比克恩丙诺片？	尚未确定本品在18岁以下儿童中的安全性和疗效，无可用数据，不推荐使用	儿童需在医生指导下使用。	可以，但有体重限制。适用于体重至少25公斤的成人和儿童HIV-1感染者。体重低于此标准的儿童需使用其他剂型或方案。	≥12 岁且体重≥35kg 可使用，低龄儿童需遵医嘱评估。	尚未确定比克恩丙诺片在18岁以下儿童中的安全性和疗效。目前尚无可用数据，不推荐儿童使用	可以，但仅限于体重≥25kg的儿童。体重低于此标准的儿童需使用其他剂型或方案。
42	齐多夫定糖浆的儿童用药剂量？	体重至少9kg且低于30kg的儿童：推荐剂量为18mg/kg 体重/天，分2～3次服用，与其它抗逆转录病毒药物合用。对于18mg/kg体重/天的给药剂量对治疗HIV感染引起的神经系统功能障碍是否有治疗或预防作用目前尚不清楚。最大剂量不可超过 300 mg，一天两次。体重至少 4 kg 且低于 9 kg 的儿童： 推荐剂量是24mg/kg体重/天，分2～3次服用，与其它抗逆转录病毒药物合用。低于4 kg的儿童：现有的数据还不能提供特定的推荐剂量。	按体重计算剂量遵医嘱。	儿童剂量需根据体重精确计算，通常为每6小时一次，每次160 mg/m²体表面积（或每公斤体重4-6 mg）。必须由医生根据患儿具体情况计算并开具处方，家长不可自行给药。	按体重计算，分 2~3 次服用，具体剂量遵药品说明书及医生指导。	根据体重调整：4kg至<30kg为12mg/kg每日两次；≥30kg为300mg每日两次。新生儿和婴儿剂量需根据年龄和体重精确计算	需根据体重或体表面积精确计算。通常为160mg/m²，每 6 小时一次（或按体重 4-6mg/kg，每 6 小时一次）。必须由医生开具具体剂量。
43	儿童服用拉替拉韦钾片的剂量是多少？	如果体重⼤于25kg：⼝服本品400mg，每⽇两次。	根据体重和年龄调整剂量遵医嘱。	儿童剂量根据体重和年龄决定，有咀嚼片和颗粒剂等剂型。例如，对于体重≥40kg的儿童，可用成人剂量（400mg，每日两次）。必须严格遵医嘱，按体重计算后服用。	按年龄、体重给药，具体剂量遵药品说明书与医生指导。	体重大于11kg的儿童根据体重给药：11-14kg：3×25mg每日两次；14-20kg：1×100mg每日两次；20-28kg：1.5×100mg每日两次；28-40kg：2×100mg每日两次；>40kg：3×100mg每日两次	根据体重分层给药。例如：体重≥40kg 用成人剂量（400mg bid）；体重较轻者需使用咀嚼片或颗粒剂，按 mg/kg 计算。务必遵医嘱。
44	孕妇能否使用比克恩丙诺片？	尚无妊娠女性使用比克替拉韦或丙酚替诺福韦的充分数据。大量关于妊娠女性的数据表明未出现与恩曲他滨相关的畸形或胎儿/新生儿毒性。只有当对胎儿的潜在效益大于潜在风险时，才应在妊娠期使用本品。	孕妇需权衡利弊遵医嘱使用。	可以，但需权衡利弊并在医生严密监测下使用。 目前数据表明其在妊娠中晚期使用是有效的，且未显示重大出生缺陷风险。但丙酚替诺福韦在妊娠期的数据有限，医生会综合评估母亲获益和胎儿潜在风险后决定。	经医生评估获益大于风险时可使用，优先选择孕期经验更充分的方案。	只有当对胎儿的潜在效益大于潜在风险时才可在妊娠期使用。动物研究显示无致畸性，但人类数据有限。妊娠期间应密切监测	可以使用。目前数据显示其在妊娠期具有良好安全性和有效性，是许多指南推荐的孕妇首选方案之一，但需医生评估后处方。
45	哺乳期妇女服用拉替拉韦钾片时，应如何处理哺乳问题？	不建议哺乳，拉替拉韦可分泌至乳汁中，应采取人工喂养替代母乳喂养。	哺乳期间可选择停药或暂停哺乳遵医嘱。	建议HIV感染母亲不要进行母乳喂养。 虽然拉替拉韦在乳汁中分泌量低，但HIV病毒可通过乳汁传播给婴儿。全球公共卫生建议是：在资源充足地区，HIV阳性母亲应完全使用配方奶喂养，以杜绝母婴传播风险。	不推荐母乳喂养，HIV 感染女性应避免哺乳，防止母婴传播。	不建议母乳喂养。拉替拉韦可分泌至大鼠乳汁，人类数据不明。HIV感染母亲不应母乳喂养以避免HIV传播	不建议母乳喂养。尽管药物分泌量低，但 HIV 病毒可通过乳汁传播。在有人工喂养条件的地区，应完全人工喂养以阻断母婴传播。
46	拉米夫定片联合其他抗逆转录病毒药物治疗 HIV 感染时，通常多久能观察到病毒载量下降？	多数患者在治疗 4-8 周后可观察到 HIV RNA 载量下降，具体起效时间因人而异，与基线病毒载量、免疫功能及联合用药方案相关，建议治疗12周后评估病毒学应答。	一般数周可观察到病毒载量下降。	在有效的联合治疗方案中，通常治疗2-4周后即可观察到病毒载量开始显著下降（如下降1个log10以上）。	2~4 周可观察到病毒载量明显下降。	临床试验显示，拉米夫定与齐多夫定联合给药可快速降低HIV-1病毒载量，通常在治疗后数周内观察到病毒载量下降	通常在治疗开始后2-4 周内可见病毒载量显著下降（如下降 1 个 log 值以上）。
47	艾诺米替片治疗成人HIV初治患者，预计多久能达到病毒学抑制？	参考临床试验数据，多数患者在治疗24-48周内可达到 HIV RNA<50 拷贝 /mL的病毒学抑制，具体需定期监测病毒载量。	约4-12周可达到病毒学抑制。	在依从性良好的情况下，大多数初治患者在接受包含艾诺米替片的方案治疗后，可在24周（约6个月） 内实现病毒学抑制（HIV RNA <50 拷贝/mL）。部分患者可能更快。	多数8~12 周可达病毒学抑制，24 周评估疗效。	研究显示艾诺米替片与艾考恩丙替片疗效相当，初治患者通常在24-48周内达到病毒学抑制（HIV RNA<50拷贝/mL）	大多数患者在治疗**24 周（6 个月）**内可达到病毒学抑制（HIV RNA <50 拷贝/mL），部分患者在 12 周内即可达到。
48	拉米夫定多替拉韦片治疗HIV感染，预计起效时间是多久？	通常在治疗4周后可观察到病毒载量下降，12-24 周达到稳定抑制，具体因患者基线情况而异。	通常2-4周可见起效因人而异。	作为高效的二联方案，起效迅速。通常治疗4周内病毒载量可显著下降，大多数患者在24-48周内能达到病毒学抑制。	2~4 周病毒载量下降，多数 12~24 周达病毒学抑制。	作为完整治疗方案，通常在12-24周内观察到病毒载量显著下降，48周内达到病毒学抑制	起效迅速，通常4 周内病毒载量大幅下降，24-48 周内绝大多数患者可达病毒学抑制。
49	比克恩丙诺片用于病毒学抑制的HIV患者转换治疗时，疗效能否维持？	临床试验显示，转换为比克恩丙诺片治疗后，48 周时仍可维持较高的病毒学抑制率（约 95% 以上），且安全性良好。	可维持疗效但需遵医嘱。	可以。 大量临床研究证实，对于已实现病毒学抑制（HIV RNA <50 拷贝/mL）的患者，从其他方案转换为比克恩丙诺片后，能有效维持病毒学抑制率（通常>95%），且耐受性良好。	可有效维持病毒学抑制，安全性、耐受性良好。	研究显示，病毒学抑制患者转换至比克恩丙诺片治疗96周后，未出现与治疗有关的耐药突变，疗效可维持	能维持。临床研究证实，从其他有效方案转换为比克恩丙诺片后，病毒学抑制率可维持在 95% 以上，且耐受性更好。
50	服用艾诺米替片后觉得效果不明显，想自行停药怎么办？	不可自行停药，抗逆转录病毒治疗需长期规律服药，擅自停药可能导致病毒反弹、耐药发生，甚至疾病进展。若觉得疗效不佳，应及时就医监测病毒载量及CD4+T细胞计数，由医生评估是否需要调整治疗方案。	不建议自行停药应咨询医生调整方案。	绝对不可以自行停药！ “效果不明显”是主观感受，需通过检测病毒载量判断。自行停药会导致血药浓度迅速下降，病毒快速复制，极易导致治疗失败和产生耐药，使后续治疗选择变少、难度加大。必须咨询医生，由医生评估疗效并决定后续方案。	严禁自行停药，停药易致病毒反弹、耐药。需就医查病毒载量、依从性，由医生调整方案。	绝对禁止自行停药。HIV药物需终身服用，自行停药可能导致病毒反弹和耐药。如有疑虑应咨询医生调整方案，而非自行停药	绝对不可自行停药！“感觉”不代表疗效，必须通过病毒载量检测判断。自行停药会导致病毒反弹、产生耐药，使后续无药可用。请立即联系医生进行检测和评估。
51	服用齐多拉米双夫定片期间因不良反应想中断服药，应如何处理	不可自行中断服药，若不良反应较轻，可密切观察并对症处理；若不良反应严重，需及时就医，由医生评估是否需要调整剂量或更换治疗方案，避免间歇性单药治疗导致耐药。	如因不良反应需暂时中断应及时联系医生调整。	切勿自行中断！ 应立即联系您的主治医生，详细描述不良反应症状。医生会评估不良反应的严重程度，决定是继续观察、对症处理、还是需要更换治疗方案。突然中断所有抗病毒药物是危险的，可能导致病毒反弹。	不可突然停药，先就医评估不良反应原因，在医生指导下逐步调整或换药。	不应自行中断服药。如出现不良反应应及时就医，医生会根据情况调整方案或给予对症处理。中断服药可能导致病毒反弹和耐药	切勿直接中断。应立即告知医生，医生会根据不良反应类型给予对症治疗（如止吐、升白细胞等）或调整为副作用更小的方案。突然停药风险极大。
52	服用多拉米替片后因出差忘记带药，导致漏服2天，应如何处理？	返回后立即恢复常规服药方案，每日一次，每次一片，不可在下次服用双倍剂量；尽快就医监测病毒载量，评估是否存在病毒反弹风险；后续出差前提前准备足够药物，设置多重提醒。	漏服2天应尽快恢复正常用药不应加倍服用。	1. 立即补服一次当前剂量。 2. 按原计划时间服用下一次剂量（即使与补服时间间隔很近）。 3. 尽快联系医生或药师报告情况，评估漏服影响。 4. 未来需加强依从性，设置提醒，出差前检查药品。漏服2天有病毒反弹和耐药风险，后续需密切监测病毒载量。	恢复用药时按正常剂量服用，不可加倍；之后严格按时服药，尽快就医评估病毒载量。	漏服2天属于较长时间的漏服。应尽快恢复服药，并咨询医生评估是否需要采取补救措施。频繁漏服可能导致耐药，建议设置提醒避免再次发生	1. 立即补服当前剂量；2. 按原计划时间服用下一次；3. 尽快联系医生，评估是否需要加强监测或短期强化治疗；4. 未来务必设置提醒，随身携带足量药物。
53	患者觉得拉米夫定多替拉韦片价格较高，想减少服药剂量以节省费用，是否可行？	不可行，减少剂量会导致药物浓度不足，无法有效抑制病毒复制，增加耐药风险，反而会使后续治疗难度增加、费用更高。若经济困难，可咨询医生或药师，了解医保报销政策或替代治疗方案。	不建议自行减少剂量需遵医嘱调整。	绝对不可行！ 减少剂量会导致血药浓度不足，无法有效抑制病毒，必然导致治疗失败和病毒耐药。一旦产生耐药，将来需要使用更复杂、可能更昂贵的方案，得不偿失。请将经济困难告知医生或社工，寻求医保、援助项目等正规途径的帮助。	绝对不可行。减量会导致血药浓度不足，快速产生耐药，后续无药可用。	绝对不可行。减少剂量会导致药物浓度不足，引发治疗失败和耐药。必须严格按医嘱每日一次、每次一片服用，不得自行减量	绝不可行！减量会导致血药浓度不足，必然引发治疗失败和耐药。一旦耐药，后续治疗费用更高且难度更大。请寻求医保报销、慈善援助等正规途径解决经济困难。
54	服用比克恩丙诺片期间因感冒发烧，忘记服用抗HIV药物，应如何补救？	感冒期间仍需规律服用抗HIV药物，若漏服时间不超过18小时，尽快补服；超过18小时则跳过该剂量，恢复常规服药。	尽快恢复漏服的剂量并继续按原方案服药。	参考漏服原则：如果距下次服药时间超过18小时，立即补服；如果不足18小时，跳过此次，下次按时服。感冒药（如对乙酰氨基酚、布洛芬）通常可与比克恩丙诺同服，但建议咨询药师。抗HIV药物的优先级最高，应设置独立提醒确保服用。	尽快补服，接近下次服药时间则跳过，不加倍；感冒期间尽量坚持服药。	若漏服不超过18小时，应尽快补服；超过18小时则跳过，按原计划服用下一剂。感冒发烧期间更需坚持服药，可设置提醒避免漏服	参照漏服原则：若距下次服药>18 小时则跳过，<18 小时则立即补服。感冒药（如对乙酰氨基酚）通常可同服，但若服用含金属离子的胃药需间隔 2 小时。抗 HIV 药优先级最高。
55	服用艾诺米替片后，若病毒载量未在预期时间内下降，可能的原因是什么？	可能原因包括服药依从性差、存在耐药突变、联合用药方案不合理、免疫功能严重低下等，需及时就医排查。	可能因耐药、依从性不足或药物吸收影响应咨询医生检查。	可能原因包括： 1. 服药依从性不佳（漏服、未随餐服）。 2. 治疗前已存在耐药突变。 3. 药物相互作用（如同时服用强诱导剂）。 4. 药物吸收障碍。 5. 存在未治疗的合并感染。必须由医生进行全面评估，检查依从性、进行耐药检测等，并据此调整治疗方案。	常见原因：服药依从性差、药物吸收不良、耐药、药物相互作用，需就医排查。	可能原因包括：依从性差（漏服）、药物相互作用影响吸收、耐药产生、免疫重建炎症综合征等。应及时就医进行耐药检测和方案评估	可能原因包括：依从性差（漏服、未随餐）、基线耐药、药物相互作用、吸收障碍或合并其他感染。需由医生进行耐药检测和全面评估以调整方案。
