# Supplementary material for: Performance comparison of large language models for medication counseling in people living with HIV
Source: Front Public Health. 2026 May 29;14:1850095. doi: 10.3389/fpubh.2026.1850095 (PMC13260627; doi:10.3389/fpubh.2026.1850095)
Supplement: Supplementary file 3 [file Table_3.XLSX]

## Sheet: Sheet2
Scoring Dimension	5 Points	4 Points	3 Points	2 Points	1 Point
Accuracy	No factual errors; completely consistent with reference answer	Basically accurate with only minor detail differences	Generally accurate with few non-critical errors	Poor accuracy with obvious errors affecting partial understanding	Critical errors that severely impact clinical understanding or may cause medication risks
Relevance	Completely focused on the topic with no deviation	Main content relevant with only slight irrelevant information	Partially relevant with some topic deviation	Low relevance with substantial irrelevant content	Completely irrelevant; core question not addressed
Completeness	Comprehensive coverage of all key points, including background, rationale, and practical recommendations	Covers most key points with minor non-critical information missing	Covers main key points with some important information missing	Covers only few key points with substantial important information missing	Extremely incomplete with core key information missing
Clarity	Concise expression with rigorous logic, strong clinical practicality, easy for patients/pharmacists to understand	Basically appropriate expression with relatively clear logic and no comprehension barriers	Average expression with basically clear logic, some content requires repeated reading	Problematic expression with confused logic, some content difficult to understand	Obscure expression with completely unclear logic, incomprehensible
Reliability	Based on credible clinical guidelines/drug labeling with sufficient evidence and rigorous logical reasoning	Good information quality with relatively sufficient evidence and no obvious logical flaws	Average information quality with average evidence and minor logical imperfections	Poor information quality with insufficient evidence and obvious logical problems	Seriously insufficient supporting evidence with logical errors and extremely low credibility

## Sheet: Sheet1
评分维度	5 分	4 分	3 分	2 分	1 分
准确性	无任何事实性错误，与参考答案完全一致	基本准确，仅微小细节差异	一般准确，少量非关键性错误	准确性较差，明显错误影响部分理解	关键性错误，严重影响临床理解或可能导致用药风险
相关性	完全围绕问题主题，无任何偏离	主要内容相关，仅轻微无关信息	部分相关，存在一定主题偏离	相关性较低，较多无关内容	完全无关，未回答核心问题
完整性	全面覆盖问题所有关键点，包含背景、原因、实操建议等	涵盖大部分关键点，少量非关键信息缺失	涵盖主要关键点，部分重要信息缺失	仅涵盖少数关键点，较多重要信息缺失	极不完整，缺少核心关键信息
清晰度	表述简洁、逻辑严谨，临床实操性强，易于患者 / 药师理解	表述基本得当，逻辑较清晰，无理解障碍	表述一般，逻辑基本清晰，少量内容需反复理解	表述存在问题，逻辑混乱，部分内容难以理解	表述晦涩，逻辑完全不清，无法理解
可靠性	基于可信的临床指南 / 药品说明书，依据充分，逻辑推理严谨	信息质量较好，依据较充分，无明显逻辑漏洞	信息质量一般，依据一般，少量逻辑瑕疵	信息质量较差，依据不足，存在明显逻辑问题	支撑依据严重不足，逻辑错误，可信度极低
