# Supplementary material for: Performance comparison of large language models for medication counseling in people living with HIV
Source: Front Public Health. 2026 May 29;14:1850095. doi: 10.3389/fpubh.2026.1850095 (PMC13260627; doi:10.3389/fpubh.2026.1850095)
Supplement: Supplementary file 4 [file Table_4.XLSX]

## Sheet: Sheet1
NO.	QUESTION	GPTaccuracy	GPTrelevance	GPTcompleteness	GPTclarity	GPTreliability	DEEPSEEKaccuracy	DEEPSEEKrelevance	DEEPSEEKcompleteness	DEEPSEEKclarity	DEEPSEEKreliability	DOUBAOaccuracy	DOUBAOrelevance	DOUBAOcompleteness	DOUBAOclarity	DOUBAOreliability	KIMIaccuracy	KIMIrelevance	KIMIcompleteness	KIMIclarity	KIMIreliability	QIANWENaccuracy	QIANWENrelevance	QIANWENcompleteness	QIANWENclarity	QIANWENreliability
1	Administration	3	3	4	4	4	5	4	5	5	5	4	3	5	5	5	4	4	2	3	5	5	4	5	5	5
2	Administration	5	4	5	4	5	5	4	5	5	5	5	4	5	5	5	5	4	5	5	5	5	4	5	5	5
3	Administration	5	4	5	4	4	5	4	5	5	5	5	4	5	4	4	5	4	5	5	5	5	4	5	5	5
4	Administration	3	3	5	4	5	5	4	5	5	5	3	3	5	5	4	5	4	5	5	5	5	4	5	5	5
5	Administration	1	3	5	3	2	1	4	5	5	2	1	3	1	4	2	5	4	5	5	5	1	4	5	5	2
6	Administration	2	3	4	4	5	2	4	5	5	3	5	4	5	5	5	5	4	5	5	5	5	4	5	5	5
7	Administration	3	4	1	4	3	5	4	5	5	5	5	4	1	5	4	5	4	5	5	4	5	4	5	5	4
8	Administration	3	4	5	4	3	5	4	5	5	5	5	4	5	5	4	5	4	5	4	4	5	4	5	5	4
9	Administration	5	3	1	4	5	5	4	5	5	5	5	4	1	5	5	5	4	2	3	5	1	4	2	5	5
10	Administration	2	3	5	4	3	3	4	5	5	5	3	4	5	5	5	5	4	5	4	4	3	4	5	5	5
11	Drug Safety	3	3	1	4	4	3	4	5	5	5	4	3	2	5	5	4	3	2	5	5	5	4	2	5	5
12	Drug Safety	3	3	1	4	3	4	4	5	5	5	4	4	5	5	4	4	4	5	4	5	4	4	5	5	5
13	Drug Safety	3	4	5	4	3	5	4	5	5	5	4	4	5	5	5	4	4	5	5	5	5	4	5	5	5
14	Drug Safety	3	3	5	4	3	4	4	5	5	5	4	3	5	5	5	5	4	5	4	5	5	4	5	4	5
15	Drug Safety	3	3	2	4	4	3	4	4	5	5	3	4	2	5	5	5	4	2	5	5	3	4	2	5	5
16	Drug Safety	3	3	5	4	3	5	4	5	5	5	5	4	5	4	4	5	4	5	4	5	5	4	5	5	5
17	Drug Safety	1	3	5	3	2	5	4	5	5	4	4	4	5	5	5	4	4	5	3	4	5	4	5	5	4
18	Drug Safety	3	3	1	4	4	5	4	5	5	5	4	4	1	5	5	5	4	5	4	5	5	2	5	5	5
19	Drug Safety	3	3	1	4	4	5	4	5	5	5	5	4	5	5	4	5	4	5	3	4	5	4	5	5	4
20	Drug Safety	3	3	1	4	4	5	4	5	5	5	4	4	5	5	4	5	4	5	4	5	5	4	5	5	4
21	Drug Safety	4	3	5	4	4	5	4	5	5	5	4	4	5	5	4	5	4	5	3	5	5	4	5	5	5
22	Drug Safety	3	3	1	4	4	5	2	3	5	5	4	4	1	5	5	4	4	1	4	5	4	2	3	5	5
23	Drug Safety	3	3	5	4	4	5	4	5	3	5	4	4	5	5	4	5	2	5	4	5	5	2	5	5	5
24	Drug Safety	2	3	1	4	4	5	4	4	5	5	3	4	2	5	4	5	4	1	3	4	5	4	2	5	5
25	Drug Safety	3	3	5	4	4	5	4	5	5	5	4	4	5	5	4	5	4	5	5	5	5	4	5	5	3
26	Drug Safety	2	4	5	4	4	2	4	5	5	5	2	4	5	5	5	2	4	5	3	3	2	4	5	5	5
27	Drug Safety	4	3	5	4	5	5	4	5	5	5	5	4	5	5	5	1	4	5	3	2	5	4	5	5	5
28	Drug Safety	3	3	1	4	4	5	4	5	3	5	4	3	5	5	4	5	4	5	5	5	5	4	5	5	5
29	Drug Safety	4	3	5	4	5	5	4	5	5	5	5	3	5	5	4	5	4	5	3	4	5	4	5	5	4
30	Drug Safety	3	3	1	4	4	5	4	4	5	5	5	4	2	5	4	5	4	2	5	5	5	4	2	5	5
31	Drug Safety	2	4	5	4	3	5	4	5	5	5	3	4	5	5	5	2	4	5	3	3	5	4	5	5	5
32	Drug Safety	2	4	5	4	3	2	4	5	5	3	2	4	5	5	3	2	2	5	3	3	2	2	5	5	5
33	Drug Safety	1	3	5	3	1	5	2	5	5	5	4	4	5	5	4	4	4	5	5	5	4	4	5	5	4
34	Drug Safety	1	3	5	4	1	5	2	5	5	5	5	4	5	4	4	5	4	5	3	5	5	2	5	4	5
35	Drug Safety	2	4	5	4	3	2	4	5	3	3	2	4	5	5	3	5	4	5	5	5	5	2	5	5	5
36	Basic Drug Information	2	4	5	4	4	5	4	5	5	5	5	4	5	5	5	5	4	5	5	5	5	4	5	5	4
37	Basic Drug Information	3	3	5	4	4	4	2	5	4	3	5	2	5	5	5	4	4	5	5	4	4	2	5	5	4
38	Basic Drug Information	3	4	5	4	4	5	2	5	5	5	5	2	5	5	5	5	4	5	5	4	5	2	5	5	4
39	Basic Drug Information	1	3	5	3	1	5	4	5	4	5	4	3	5	4	4	5	5	5	4	4	4	4	5	4	4
40	Basic Drug Information	1	3	5	3	1	2	4	5	4	3	4	3	5	4	4	5	5	5	4	4	2	4	5	4	4
41	Medication in Special Populations	2	3	5	4	3	2	2	5	5	3	2	4	5	5	4	5	4	5	4	4	2	2	5	5	5
42	Medication in Special Populations	2	3	1	4	4	2	3	5	5	5	2	3	1	5	4	3	3	1	3	3	3	3	1	5	5
43	Medication in Special Populations	2	4	1	4	4	5	4	5	5	5	3	4	1	5	4	3	4	1	5	4	4	4	1	5	5
44	Medication in Special Populations	3	3	5	4	5	4	4	5	5	5	4	3	5	5	4	4	4	5	5	5	3	4	5	5	5
45	Medication in Special Populations	3	4	1	4	4	5	4	5	5	5	4	4	5	5	5	4	4	5	5	5	5	4	5	5	5
46	Efficacy and Compliance	2	3	1	4	3	4	4	5	5	4	4	3	1	4	4	3	4	1	5	3	4	4	1	4	3
47	Efficacy and Compliance	3	3	5	4	4	4	4	5	5	3	4	3	5	5	4	5	4	5	5	3	3	4	5	5	4
48	Efficacy and Compliance	3	3	5	4	3	5	4	5	5	5	4	4	5	5	4	4	4	5	5	3	4	4	5	5	3
49	Efficacy and Compliance	2	3	5	4	5	4	2	5	5	3	3	3	5	5	4	4	4	5	5	4	4	2	5	5	4
50	Efficacy and Compliance	3	3	1	4	5	5	4	5	5	5	4	3	1	5	5	5	4	1	3	5	5	4	1	5	5
51	Efficacy and Compliance	3	3	1	4	5	5	4	5	5	5	4	3	1	5	5	5	4	1	5	5	5	4	1	5	5
52	Efficacy and Compliance	4	3	1	4	5	5	4	5	3	5	4	3	1	5	4	5	4	5	5	5	5	4	5	5	5
53	Efficacy and Compliance	4	3	1	4	5	5	4	5	5	5	5	3	1	5	5	5	4	1	3	5	5	4	5	5	4
54	Efficacy and Compliance	4	3	1	4	4	5	4	5	5	5	4	4	5	5	4	5	4	5	5	5	5	4	5	5	5
55	Efficacy and Compliance	4	4	1	4	5	5	4	5	3	5	4	4	5	5	5	5	4	5	5	5	5	2	5	4	5
