# Supplementary material for: Performance comparison of large language models for medication counseling in people living with HIV
Source: Front Public Health. 2026 May 29;14:1850095. doi: 10.3389/fpubh.2026.1850095 (PMC13260627; doi:10.3389/fpubh.2026.1850095)
Supplement: Supplementary file 5 [file Table_5.XLSX]

## Sheet: Sheet1
Metric	Value		Dimension	Kappa (κ)	Standard Error	95% Confidence Interval	Agreement Level
Total scoring entries	1375		Accuracy	0.881	0.049	[0.767, 0.958]	Almost Perfect
Exact agreement count	1191		Reliability	0.813	0.07	[0.654, 0.924]	Almost Perfect
Exact agreement rate	0.8662		Relevance	0.78	0.074	[0.607, 0.896]	Substantial
Unweighted Kappa	0.799 (p < 0.001)		Completeness	0.769	0.066	[0.614, 0.873]	Substantial
Linear weighted Kappa	0.870 (p < 0.001)		Clarity	0.644	0.111	[0.405, 0.836]	Substantial
Quadratic weighted Kappa	0.931 (p < 0.001)
